# Supplementary material for: de novo transcriptomic profiling of differentially expressed genes in grass halophyte Urochondra setulosa under high salinity
Source: Sci Rep. 2021 Mar 10;11:5548. doi: 10.1038/s41598-021-85220-7 (PMC7970929; doi:10.1038/s41598-021-85220-7)
Supplement: Supplementary file 1 — Supplementary Information 1. [file 41598_2021_85220_MOESM1_ESM.xlsx]

## Sheet: Control vs 30 ECe
	de novo transcriptomic profiling of differentially expressed genes in grass halophyte Urochondra setulosa under high salinity
Supplementary table 1:GO enrichment analysis in U.setulosa at different salinity levels.
GO_ID	Category	Functional Category	Enrichment FDR
GO:0051179	BP	Localization	1.00354e-06
GO:0051234	BP	Establishment of localization	1.00354e-06
GO:0006810	BP	Transport	1.00354e-06
GO:0006468	BP	Protein phosphorylation	1.13542e-06
GO:0006793	BP	Phosphorus metabolic process	4.96328e-06
GO:0006796	BP	Phosphate-containing compound metabolic process	6.43639e-06
GO:0016310	BP	Phosphorylation	1.3571e-05
GO:0036211	BP	Protein modification process	1.3571e-05
GO:0043412	BP	Macromolecule modification	1.3571e-05
GO:0006464	BP	Cellular protein modification process	1.3571e-05
GO:0048856	BP	Anatomical structure development	0.000243893
GO:0007165	BP	Signal transduction	0.000408536
GO:0023052	BP	Signaling	0.00045466
GO:0032502	BP	Developmental process	0.00045466
GO:0007154	BP	Cell communication	0.00045466
GO:0071702	BP	Organic substance transport	0.000798731
GO:0032501	BP	Multicellular organismal process	0.000918885
GO:0006629	BP	Lipid metabolic process	0.00109381
GO:0015711	BP	Organic anion transport	0.0012142
GO:0007275	BP	Multicellular organism development	0.00122015
GO:0044255	BP	Cellular lipid metabolic process	0.00138619
GO:0048731	BP	System development	0.0020403
GO:0048608	BP	Reproductive structure development	0.00207249
GO:0061458	BP	Reproductive system development	0.00227387
GO:0071705	BP	Nitrogen compound transport	0.00243971
GO:0006811	BP	Ion transport	0.00243971
GO:0008610	BP	Lipid biosynthetic process	0.00243971
GO:0007010	BP	Cytoskeleton organization	0.00251924
GO:0051716	BP	Cellular response to stimulus	0.00280638
GO:0006820	BP	Anion transport	0.00280638
GO:0003006	BP	Developmental process involved in reproduction	0.00285584
GO:0033036	BP	Macromolecule localization	0.00285584
GO:1901701	BP	Cellular response to oxygen-containing compound	0.00285584
GO:0046777	BP	Protein autophosphorylation	0.00295325
GO:0022414	BP	Reproductive process	0.00302654
GO:0000003	BP	Reproduction	0.00330745
N/A	BP	Amino acid transmembrane transport	0.00330745
N/A	BP	Amino acid transport	0.00349674
N/A	BP	Organic acid transmembrane transport	0.00439287
N/A	BP	Carboxylic acid transmembrane transport	0.00439287
GO:0009791	BP	Post-embryonic development	0.00552106
GO:0071396	BP	Cellular response to lipid	0.00622511
GO:0071229	BP	Cellular response to acid chemical	0.00646373
GO:0007015	BP	Actin filament organization	0.00733523
N/A	BP	Organic acid transport	0.00876721
GO:0046942	BP	Carboxylic acid transport	0.00876721
GO:0032870	BP	Cellular response to hormone stimulus	0.00902444
GO:0048316	BP	Seed development	0.0092116
N/A	BP	Anion transmembrane transport	0.0100112
GO:0010090	BP	Trichome morphogenesis	0.0116668
GO:0010154	BP	Fruit development	0.0116668
N/A	BP	DNA integration	0.0116668
GO:0050896	BP	Response to stimulus	0.0116668
GO:0071495	BP	Cellular response to endogenous stimulus	0.0116668
N/A	BP	Supramolecular fiber organization	0.0116668
N/A	BP	Glycosylceramide metabolic process	0.0116668
N/A	BP	Glucosylceramide metabolic process	0.0116668
GO:0009755	BP	Hormone-mediated signaling pathway	0.0133352
GO:0030036	BP	Actin cytoskeleton organization	0.0133352
GO:0055085	BP	Transmembrane transport	0.0133352
GO:0030029	BP	Actin filament-based process	0.0138078
GO:0071310	BP	Cellular response to organic substance	0.0158685
N/A	BP	RNA polymerase III preinitiation complex assembly	0.0172879
N/A	BP	Positive regulation of response to water deprivation	0.0172879
GO:0099402	BP	Plant organ development	0.0176036
GO:0050793	BP	Regulation of developmental process	0.0190162
GO:0090567	BP	Reproductive shoot system development	0.0207214
GO:0035556	BP	Intracellular signal transduction	0.0208127
GO:0016049	BP	Cell growth	0.0218031
GO:0009825	BP	Multidimensional cell growth	0.0230767
GO:0046486	BP	Glycerolipid metabolic process	0.0230767
N/A	BP	Plant-type cell wall cellulose biosynthetic process	0.0230767
N/A	BP	Plant-type cell wall cellulose metabolic process	0.0230767
N/A	BP	Histone lysine demethylation	0.0230767
N/A	BP	Glycosphingolipid metabolic process	0.0230767
GO:1901700	BP	Response to oxygen-containing compound	0.0239243
N/A	BP	Histone demethylation	0.0262582
GO:0006384	BP	Transcription initiation from RNA polymerase III promoter	0.0290407
GO:0008104	BP	Protein localization	0.0291295
N/A	BP	Protein demethylation	0.0292207
N/A	BP	Protein dealkylation	0.0292207
GO:0010026	BP	Trichome differentiation	0.0341648
GO:0010256	BP	Endomembrane system organization	0.0356359
GO:0007017	BP	Microtubule-based process	0.0356359
GO:0033993	BP	Response to lipid	0.0374289
GO:0009653	BP	Anatomical structure morphogenesis	0.0379614
GO:0032989	BP	Cellular component morphogenesis	0.0379614
GO:0042886	BP	Amide transport	0.0379614
N/A	BP	Golgi vesicle budding	0.0379614
GO:0048367	BP	Shoot system development	0.0379614
GO:0080038	BP	Positive regulation of cytokinin-activated signaling pathway	0.0379614
GO:2000070	BP	Regulation of response to water deprivation	0.0379614
GO:0006869	BP	Lipid transport	0.0379614
GO:0009561	BP	Megagametogenesis	0.0379614
GO:0006644	BP	Phospholipid metabolic process	0.0399895
GO:0006650	BP	Glycerophospholipid metabolic process	0.0413163
GO:0001101	BP	Response to acid chemical	0.041828
GO:0015031	BP	Protein transport	0.041828
GO:0015833	BP	Peptide transport	0.041828
GO:0030001	BP	Metal ion transport	0.041828
GO:1903509	BP	Liposaccharide metabolic process	0.00337096
GO:0006505	BP	GPI anchor metabolic process	0.00337096
GO:0006506	BP	GPI anchor biosynthetic process	0.00337096
GO:0006664	BP	Glycolipid metabolic process	0.00337096
GO:0009247	BP	Glycolipid biosynthetic process	0.00337096
GO:0046467	BP	Membrane lipid biosynthetic process	0.00433974
GO:0046488	BP	Phosphatidylinositol metabolic process	0.00532009
GO:0046486	BP	Glycerolipid metabolic process	0.0116055
N/A	BP	DNA integration	0.0132996
GO:0042157	BP	Lipoprotein metabolic process	0.0132996
GO:0042158	BP	Lipoprotein biosynthetic process	0.0132996
GO:0006497	BP	Protein lipidation	0.0132996
GO:0006643	BP	Membrane lipid metabolic process	0.0132996
GO:0043412	BP	Macromolecule modification	0.0134508
GO:0090627	BP	Plant epidermal cell differentiation	0.0134508
GO:0006661	BP	Phosphatidylinositol biosynthetic process	0.0134508
N/A	BP	Stomatal complex development	0.0139003
GO:0046292	BP	Formaldehyde metabolic process	0.0139003
GO:0046294	BP	Formaldehyde catabolic process	0.0139003
N/A	BP	Cellular detoxification of aldehyde	0.0139003
N/A	BP	Cellular response to aldehyde	0.0139003
GO:0006796	BP	Phosphate-containing compound metabolic process	0.0139003
GO:0006793	BP	Phosphorus metabolic process	0.0147412
N/A	BP	Guard cell differentiation	0.0201743
GO:0090558	BP	Plant epidermis development	0.0201743
GO:0036211	BP	Protein modification process	0.0213772
GO:0006464	BP	Cellular protein modification process	0.0213772
GO:0006650	BP	Glycerophospholipid metabolic process	0.0213772
N/A	BP	Stomatal complex morphogenesis	0.0257815
GO:0046185	BP	Aldehyde catabolic process	0.0299597
GO:0045017	BP	Glycerolipid biosynthetic process	0.0307867
GO:0006644	BP	Phospholipid metabolic process	0.0398732
GO:0046839	BP	Phospholipid dephosphorylation	0.0410639
GO:0046856	BP	Phosphatidylinositol dephosphorylation	0.0410639
GO:0046916	BP	Cellular transition metal ion homeostasis	0.0462676
N/A	BP	Post-embryonic plant morphogenesis	0.0462676
GO:0005886	CC	Plasma membrane	5.20827e-10
GO:0071944	CC	Cell periphery	7.13822e-09
GO:0012505	CC	Endomembrane system	0.000514969
GO:0005794	CC	Golgi apparatus	0.00559326
GO:0030127	CC	COPII vesicle coat	0.0102906
GO:0030133	CC	Transport vesicle	0.0125482
GO:0030658	CC	Transport vesicle membrane	0.0125482
GO:0098791	CC	Golgi subcompartment	0.0125482
GO:0044431	CC	Golgi apparatus part	0.0127821
GO:0005856	CC	Cytoskeleton	0.0143556
GO:0044430	CC	Cytoskeletal part	0.0143556
N/A	CC	Storage vacuole	0.0198254
N/A	CC	Protein storage vacuole	0.0198254
GO:0005802	CC	Trans-Golgi network	0.0198254
GO:0012507	CC	ER to Golgi transport vesicle membrane	0.0198254
GO:0044798	CC	Nuclear transcription factor complex	0.0198254
GO:0015630	CC	Microtubule cytoskeleton	0.0291685
N/A	CC	COPII-coated ER to Golgi transport vesicle	0.0291685
GO:0030981	CC	Cortical microtubule cytoskeleton	0.0292578
GO:0055028	CC	Cortical microtubule	0.0292578
N/A	CC	Mitotic spindle	0.0292578
GO:0030660	CC	Golgi-associated vesicle membrane	0.0347929
GO:0044433	CC	Cytoplasmic vesicle part	0.0347929
GO:0000139	CC	Golgi membrane	0.0352683
GO:0044428	CC	Nuclear part	0.0383409
GO:0005798	CC	Golgi-associated vesicle	0.0424566
N/A	CC	Nuclear exosome (RNase complex)	0.0464075
GO:0000178	CC	Exosome (RNase complex)	0.0464075
GO:0005667	CC	Transcription factor complex	0.0464075
N/A	CC	Nuclear microtubule	0.0464075
GO:0012506	CC	Vesicle membrane	0.0464075
GO:0030120	CC	Vesicle coat	0.0464075
GO:0030659	CC	Cytoplasmic vesicle membrane	0.0464075
GO:0044422	CC	Organelle part	0.0464075
GO:0044446	CC	Intracellular organelle part	0.0464075
GO:0090576	CC	RNA polymerase III transcription factor complex	0.0464075
N/A	CC	Supramolecular complex	0.0464075
N/A	CC	Supramolecular polymer	0.0464075
GO:0099512	CC	Supramolecular fiber	0.0464075
GO:0099513	CC	Polymeric cytoskeletal fiber	0.0464075
N/A	CC	Exoribonuclease complex	0.0464075
GO:0098588	CC	Bounding membrane of organelle	0.0482362
GO:0005881	CC	Cytoplasmic microtubule	0.0484361
GO:0030662	CC	Coated vesicle membrane	0.0497091
GO:0032553	MF	Ribonucleotide binding	1.228e-13
GO:0035639	MF	Purine ribonucleoside triphosphate binding	1.228e-13
GO:0036094	MF	Small molecule binding	1.228e-13
GO:0043168	MF	Anion binding	1.228e-13
GO:0097367	MF	Carbohydrate derivative binding	1.228e-13
GO:0000166	MF	Nucleotide binding	1.40511e-13
GO:1901265	MF	Nucleoside phosphate binding	1.40511e-13
GO:0017076	MF	Purine nucleotide binding	3.76709e-13
GO:0032555	MF	Purine ribonucleotide binding	4.78341e-13
GO:0005524	MF	ATP binding	6.29036e-13
GO:0008144	MF	Drug binding	7.41757e-13
GO:0030554	MF	Adenyl nucleotide binding	5.21393e-12
GO:0032559	MF	Adenyl ribonucleotide binding	7.01496e-12
GO:0016772	MF	Transferase activity, transferring phosphorus-containing groups	1.59354e-10
GO:0016773	MF	Phosphotransferase activity, alcohol group as acceptor	9.88908e-10
GO:0004672	MF	Protein kinase activity	9.97487e-09
GO:0016301	MF	Kinase activity	2.51246e-08
GO:0004674	MF	Protein serine/threonine kinase activity	1.47745e-06
GO:0043169	MF	Cation binding	7.77661e-05
N/A	MF	Catalytic activity, acting on a protein	0.000113425
GO:0046872	MF	Metal ion binding	0.000113425
GO:0016887	MF	ATPase activity	0.000562415
N/A	MF	Organic anion transmembrane transporter activity	0.000691833
GO:0005342	MF	Organic acid transmembrane transporter activity	0.0006933
GO:0046943	MF	Carboxylic acid transmembrane transporter activity	0.0006933
N/A	MF	ATPase activity,coupled	0.000700737
GO:0015171	MF	Amino acid transmembrane transporter activity	0.000704927
GO:0005509	MF	Calcium ion binding	0.000921664
GO:0008509	MF	Anion transmembrane transporter activity	0.00215619
N/A	MF	General transcription initiation factor activity	0.00316493
GO:0003779	MF	Actin binding	0.00422565
GO:0008092	MF	Cytoskeletal protein binding	0.00430993
GO:0008094	MF	DNA-dependent ATPase activity	0.00698735
GO:0008270	MF	Zinc ion binding	0.00698735
GO:0016746	MF	Transferase activity, transferring acyl groups	0.00879925
GO:0005215	MF	Transporter activity	0.0109064
N/A	MF	RRNA (cytosine-C5-)-methyltransferase activity	0.0116668
N/A	MF	Ran GTPase binding	0.0118723
GO:0000976	MF	Transcription regulatory region sequence-specific DNA binding	0.0148015
N/A	MF	RNA polymerase III general transcription initiation factor activity	0.0168682
GO:0016747	MF	Transferase activity, transferring acyl groups other than amino-acyl groups	0.0178609
N/A	MF	Histone demethylase activity	0.0180008
GO:0004518	MF	Nuclease activity	0.0217431
N/A	MF	Calcium-dependent protein serine/threonine kinase activity	0.0231914
N/A	MF	Calcium-dependent protein kinase activity	0.0231914
N/A	MF	Glutamate synthase activity, NAD(P)H as acceptor	0.0241035
GO:0043492	MF	ATPase activity, coupled to movement of substances	0.0241035
N/A	MF	RNA polymerase III type 3 promoter sequence-specific DNA binding	0.0241035
GO:0004567	MF	Beta-mannosidase activity	0.0241035
N/A	MF	Calmodulin-dependent protein kinase activity	0.0241035
N/A	MF	Calmodulin binding	0.0241035
N/A	MF	Glutamate synthase (NADH) activity	0.0241035
N/A	MF	RRNA (cytosine) methyltransferase activity	0.0241035
N/A	MF	Histone demethylase activity (H3-K9 specific)	0.0241035
N/A	MF	Actin filament binding	0.0241035
GO:0016779	MF	Nucleotidyltransferase activity	0.0260512
GO:0004519	MF	Endonuclease activity	0.0273525
GO:0016798	MF	Hydrolase activity, acting on glycosyl bonds	0.040781
N/A	MF	G protein-coupled receptor binding	0.040781
N/A	MF	Glucosylceramidase activity	0.040781
N/A	MF	Glutamate synthase activity	0.040781
N/A	MF	Demethylase activity	0.0412693
N/A	MF	GTPase binding	0.0461165
GO:0015075	MF	Ion transmembrane transporter activity	0.0469911

## Sheet: Control vs 40 ECe
GO_ID	Category	Functional Category	Enrichment FDR
GO:0009451	BP	RNA modification	1.38737e-19
GO:0006396	BP	RNA processing	3.79749e-13
GO:0016070	BP	RNA metabolic process	5.51273e-13
GO:0043412	BP	Macromolecule modification	2.7925e-11
GO:0016071	BP	MRNA metabolic process	4.17659e-09
GO:0006996	BP	Organelle organization	6.54354e-08
GO:0043414	BP	Macromolecule methylation	8.07451e-08
GO:0071840	BP	Cellular component organization or biogenesis	1.92512e-07
GO:0001510	BP	RNA methylation	4.61821e-07
GO:0016043	BP	Cellular component organization	4.61821e-07
GO:0032259	BP	Methylation	5.45721e-07
GO:0010629	BP	Negative regulation of gene expression	7.84874e-07
GO:0006397	BP	MRNA processing	4.01453e-06
GO:0048519	BP	Negative regulation of biological process	9.40105e-06
GO:0030488	BP	TRNA methylation	1.57965e-05
GO:0010605	BP	Negative regulation of macromolecule metabolic process	2.38499e-05
GO:0007010	BP	Cytoskeleton organization	2.51546e-05
GO:0034613	BP	Cellular protein localization	2.67657e-05
GO:0009892	BP	Negative regulation of metabolic process	3.17534e-05
GO:0008033	BP	TRNA processing	3.17534e-05
GO:0071705	BP	Nitrogen compound transport	3.19537e-05
GO:0070727	BP	Cellular macromolecule localization	3.43296e-05
N/A	BP	DNA integration	3.79775e-05
GO:0008104	BP	Protein localization	3.9492e-05
GO:0016458	BP	Gene silencing	8.47588e-05
GO:0034470	BP	NcRNA processing	8.47588e-05
GO:0048856	BP	Anatomical structure development	0.00010411
GO:0034660	BP	NcRNA metabolic process	0.0001484
GO:0010468	BP	Regulation of gene expression	0.000165995
GO:0042886	BP	Amide transport	0.000165995
GO:0006259	BP	DNA metabolic process	0.000165995
GO:0051641	BP	Cellular localization	0.000165995
GO:0022402	BP	Cell cycle process	0.000167384
GO:0015833	BP	Peptide transport	0.000179805
GO:0051179	BP	Localization	0.000204196
GO:0006399	BP	TRNA metabolic process	0.000204196
GO:0006400	BP	TRNA modification	0.000204196
GO:0007275	BP	Multicellular organism development	0.000211531
GO:0032501	BP	Multicellular organismal process	0.000224524
GO:0006886	BP	Intracellular protein transport	0.000245731
GO:0033036	BP	Macromolecule localization	0.000253988
GO:0090305	BP	Nucleic acid phosphodiester bond hydrolysis	0.000292007
GO:0032502	BP	Developmental process	0.00030791
GO:0071702	BP	Organic substance transport	0.00030791
GO:0015031	BP	Protein transport	0.000308544
GO:0046907	BP	Intracellular transport	0.000331237
GO:0048731	BP	System development	0.000331237
GO:0045184	BP	Establishment of protein localization	0.000372155
GO:0000003	BP	Reproduction	0.000382576
GO:0006810	BP	Transport	0.000575587
GO:0009553	BP	Embryo sac development	0.000575587
GO:0051017	BP	Actin filament bundle assembly	0.000588907
GO:0061572	BP	Actin filament bundle organization	0.000588907
GO:0022414	BP	Reproductive process	0.00063102
GO:0051649	BP	Establishment of localization in cell	0.000634521
GO:0008380	BP	RNA splicing	0.000724032
GO:0008380	BP	RNA splicing	0.000724032
GO:0048316	BP	Seed development	0.000767889
GO:0051234	BP	Establishment of localization	0.000996683
GO:0010154	BP	Fruit development	0.00116944
GO:0033365	BP	Protein localization to organelle	0.00116944
GO:0044085	BP	Cellular component biogenesis	0.00116944
N/A	BP	Supramolecular fiber organization	0.00116944
GO:0007015	BP	Actin filament organization	0.00116944
GO:0045934	BP	Negative regulation of nucleobase-containing compound metabolic process	0.00131615
N/A	BP	DNA biosynthetic process	0.00200481
N/A	BP	Demethylation	0.00208903
GO:0009793	BP	Embryo development ending in seed dormancy	0.00223352
GO:0036211	BP	Protein modification process	0.00226966
GO:0006464	BP	Cellular protein modification process	0.00226966
GO:0007049	BP	Cell cycle	0.0022783
GO:0009790	BP	Embryo development	0.00258317
GO:0030036	BP	Actin cytoskeleton organization	0.00282539
GO:0007126	BP	Meiotic nuclear division	0.00282539
GO:0048608	BP	Reproductive structure development	0.00290301
GO:0051253	BP	Negative regulation of RNA metabolic process	0.00296444
GO:0030029	BP	Actin filament-based process	0.00296937
GO:0061458	BP	Reproductive system development	0.00314139
GO:0008380	BP	RNA splicing	0.00314139
GO:0072594	BP	Establishment of protein localization to organelle	0.00320044
GO:0007017	BP	Microtubule-based process	0.00352384
GO:0006401	BP	RNA catabolic process	0.00408281
GO:0006479	BP	Protein methylation	0.00459068
GO:0008213	BP	Protein alkylation	0.00459068
GO:0003006	BP	Developmental process involved in reproduction	0.00523516
N/A	BP	Histone lysine demethylation	0.00535651
GO:0009218	BP	Pyrimidine ribonucleotide metabolic process	0.00535651
GO:0009220	BP	Pyrimidine ribonucleotide biosynthetic process	0.00535651
GO:0040007	BP	Growth	0.0059301
GO:0000725	BP	Recombinational repair	0.00602072
N/A	BP	Histone H3-K9 demethylation	0.00602072
GO:0006325	BP	Chromatin organization	0.00602072
N/A	BP	Histone demethylation	0.00620538
GO:0016570	BP	Histone modification	0.0065414
N/A	BP	Negative regulation of mitotic cell cycle	0.00664222
N/A	BP	Protein demethylation	0.00722129
N/A	BP	Protein dealkylation	0.00722129
GO:0044255	BP	Cellular lipid metabolic process	0.007701
GO:0010565	BP	Regulation of cellular ketone metabolic process	0.00847499
GO:0006888	BP	ER to Golgi vesicle-mediated transport	0.00847499
GO:0006793	BP	Phosphorus metabolic process	2.01844e-07
GO:0006796	BP	Phosphate-containing compound metabolic process	2.01844e-07
GO:0036211	BP	Protein modification process	2.08399e-05
GO:0006464	BP	Cellular protein modification process	2.08399e-05
GO:0016310	BP	Phosphorylation	7.11156e-05
GO:0051179	BP	Localization	7.11156e-05
GO:0006629	BP	Lipid metabolic process	7.11156e-05
GO:0055085	BP	Transmembrane transport	7.31805e-05
GO:0008610	BP	Lipid biosynthetic process	0.000154246
GO:0044255	BP	Cellular lipid metabolic process	0.000263409
GO:0051234	BP	Establishment of localization	0.000263409
N/A	BP	Actin filament network formation	0.000263409
GO:0043412	BP	Macromolecule modification	0.000528468
GO:0006468	BP	Protein phosphorylation	0.000528468
GO:0006810	BP	Transport	0.000528468
GO:0006811	BP	Ion transport	0.0011771
GO:0006644	BP	Phospholipid metabolic process	0.00206991
GO:0046365	BP	Monosaccharide catabolic process	0.00516636
N/A	BP	Rab protein signal transduction	0.00574144
GO:0034220	BP	Ion transmembrane transport	0.0081639
GO:0006650	BP	Glycerophospholipid metabolic process	0.0109404
GO:0019320	BP	Hexose catabolic process	0.0135398
GO:0046486	BP	Glycerolipid metabolic process	0.0157692
GO:0007165	BP	Signal transduction	0.0180387
GO:0007154	BP	Cell communication	0.020248
GO:0023052	BP	Signaling	0.0205532
GO:0044281	BP	Small molecule metabolic process	0.0205532
GO:0044282	BP	Small molecule catabolic process	0.0205532
GO:0051017	BP	Actin filament bundle assembly	0.0209393
GO:0061572	BP	Actin filament bundle organization	0.0209393
GO:0007265	BP	Ras protein signal transduction	0.021369
GO:0035556	BP	Intracellular signal transduction	0.0221988
GO:0000103	BP	Sulfate assimilation	0.0230926
GO:0046777	BP	Protein autophosphorylation	0.0250007
GO:0050896	BP	Response to stimulus	0.028779
GO:0007264	BP	Small GTPase mediated signal transduction	0.0295051
GO:0046467	BP	Membrane lipid biosynthetic process	0.0302159
GO:0009247	BP	Glycolipid biosynthetic process	0.0302159
GO:0005996	BP	Monosaccharide metabolic process	0.0317184
GO:0030001	BP	Metal ion transport	0.0330021
N/A	BP	Galactose catabolic process via UDP-galactose	0.0330021
GO:0009738	BP	Abscisic acid-activated signaling pathway	0.0369732
GO:0046488	BP	Phosphatidylinositol metabolic process	0.0380121
N/A	BP	Regulation of protein complex stability	0.0429533
GO:0009628	BP	Response to abiotic stimulus	0.0431208
GO:0071215	BP	Cellular response to abscisic acid stimulus	0.0431208
GO:0097306	BP	Cellular response to alcohol	0.0431208
GO:0006664	BP	Glycolipid metabolic process	0.0431208
GO:0015711	BP	Organic anion transport	0.0471506
GO:1903509	BP	Liposaccharide metabolic process	0.0478446
GO:0044422	CC	Organelle part	1.44761e-14
GO:0044446	CC	Intracellular organelle part	1.44761e-14
GO:0044428	CC	Nuclear part	4.49136e-14
GO:0031974	CC	Membrane-enclosed lumen	1.15188e-05
GO:0043233	CC	Organelle lumen	1.15188e-05
GO:0070013	CC	Intracellular organelle lumen	1.15188e-05
GO:0005739	CC	Mitochondrion	1.15527e-05
GO:0031981	CC	Nuclear lumen	2.9915e-05
N/A	CC	Protein-containing complex	0.000106534
GO:0009295	CC	Nucleoid	0.000123121
GO:0005654	CC	Nucleoplasm	0.000329395
GO:0044435	CC	Plastid part	0.000447082
GO:0044451	CC	Nucleoplasm part	0.000518597
GO:0012505	CC	Endomembrane system	0.000523417
N/A	CC	U2-type prespliceosome	0.00125962
N/A	CC	Prespliceosome	0.00125962
GO:0009532	CC	Plastid stroma	0.00135314
GO:0012507	CC	ER to Golgi transport vesicle membrane	0.00136024
GO:0044434	CC	Chloroplast part	0.00136546
GO:0000229	CC	Cytoplasmic chromosome	0.00186453
N/A	CC	Retrotransposon nucleocapsid	0.00186453
GO:0005694	CC	Chromosome	0.00186453
GO:0009508	CC	Plastid chromosome	0.00186453
GO:0009536	CC	Plastid	0.00262239
GO:0030133	CC	Transport vesicle	0.00295494
GO:0030658	CC	Transport vesicle membrane	0.00295494
GO:0030660	CC	Golgi-associated vesicle membrane	0.00295494
GO:0009570	CC	Chloroplast stroma	0.00333875
N/A	CC	COPII-coated ER to Golgi transport vesicle	0.00333875
GO:0005635	CC	Nuclear envelope	0.0036576
GO:0030127	CC	COPII vesicle coat	0.00434412
GO:0009507	CC	Chloroplast	0.00481937
GO:0005798	CC	Golgi-associated vesicle	0.00482296
GO:0042646	CC	Plastid nucleoid	0.00482296
GO:1990234	CC	Transferase complex	0.0051637
GO:0005667	CC	Transcription factor complex	0.00556973
GO:0042575	CC	DNA polymerase complex	0.00570688
N/A	CC	DNA repair complex	0.00570688
GO:0005685	CC	U1 snRNP	0.00589764
GO:0030662	CC	Coated vesicle membrane	0.00596403
GO:0090576	CC	RNA polymerase III transcription factor complex	0.0117851
GO:0044427	CC	Chromosomal part	0.0137641
GO:0005794	CC	Golgi apparatus	0.013765
GO:0030659	CC	Cytoplasmic vesicle membrane	0.013841
GO:0044433	CC	Cytoplasmic vesicle part	0.013841
N/A	CC	Mismatch repair complex	0.0141202
N/A	CC	U2-type spliceosomal complex	0.0146978
GO:0012506	CC	Vesicle membrane	0.0146978
GO:0098791	CC	Golgi subcompartment	0.0187114
N/A	CC	MutLalpha complex	0.0189141
GO:0044798	CC	Nuclear transcription factor complex	0.0189141
GO:0048476	CC	Holliday junction resolvase complex	0.0189141
GO:0097708	CC	Intracellular vesicle	0.0189141
GO:0035097	CC	Histone methyltransferase complex	0.0246451
GO:0005643	CC	Nuclear pore	0.0274455
GO:0030120	CC	Vesicle coat	0.0275723
GO:0031982	CC	Vesicle	0.0280901
GO:0030135	CC	Coated vesicle	0.02994
GO:0031410	CC	Cytoplasmic vesicle	0.0305442
GO:0044430	CC	Cytoskeletal part	0.0350989
GO:0044431	CC	Golgi apparatus part	0.0350989
GO:0031984	CC	Organelle subcompartment	0.0356836
GO:0005856	CC	Cytoskeleton	0.0357288
GO:0042644	CC	Chloroplast nucleoid	0.0367171
GO:0043228	CC	Non-membrane-bounded organelle	0.0367171
GO:0043232	CC	Intracellular non-membrane-bounded organelle	0.0367171
GO:0061695	CC	Transferase complex, transferring phosphorus-containing groups	0.0373063
GO:0044438	CC	Microbody part	0.0380244
GO:0044439	CC	Peroxisomal part	0.0380244
N/A	CC	Nuclear exosome (RNase complex)	0.0396356
GO:0016592	CC	Mediator complex	0.0409966
GO:0005779	CC	Integral component of peroxisomal membrane	0.0414962
GO:0031231	CC	Intrinsic component of peroxisomal membrane	0.0414962
N/A	CC	DNA recombinase mediator complex	0.0414962
GO:0033186	CC	CAF-1 complex	0.0414962
GO:0005681	CC	Spliceosomal complex	0.0427608
GO:0098805	CC	Whole membrane	0.0468426
GO:0000775	CC	Chromosome, centromeric region	0.0480891
GO:0005886	CC	Plasma membrane	0.000168837
GO:0009534	CC	Chloroplast thylakoid	0.000202293
GO:0031976	CC	Plastid thylakoid	0.000202293
GO:0009579	CC	Thylakoid	0.000437538
GO:0009536	CC	Plastid	0.000463275
N/A	CC	Actin filament bundle	0.000463275
GO:0031984	CC	Organelle subcompartment	0.00109509
GO:0009507	CC	Chloroplast	0.00156521
GO:0009535	CC	Chloroplast thylakoid membrane	0.00156521
GO:0044435	CC	Plastid part	0.00156521
GO:0044436	CC	Thylakoid part	0.00156521
GO:0055035	CC	Plastid thylakoid membrane	0.00156521
GO:0044434	CC	Chloroplast part	0.00161422
GO:0031227	CC	Intrinsic component of endoplasmic reticulum membrane	0.00194922
GO:0071944	CC	Cell periphery	0.00194922
GO:0030176	CC	Integral component of endoplasmic reticulum membrane	0.0029772
GO:0034357	CC	Photosynthetic membrane	0.00319053
GO:0042651	CC	Thylakoid membrane	0.00319053
N/A	CC	Dihydrolipoyl dehydrogenase complex	0.00319053
GO:0031226	CC	Intrinsic component of plasma membrane	0.00790976
GO:0044459	CC	Plasma membrane part	0.00906929
GO:0005783	CC	Endoplasmic reticulum	0.00968889
GO:0005884	CC	Actin filament	0.00968889
GO:0031977	CC	Thylakoid lumen	0.0110296
GO:0012505	CC	Endomembrane system	0.0141135
N/A	CC	Mitochondrial alpha-ketoglutarate dehydrogenase complex	0.0142207
GO:0005887	CC	Integral component of plasma membrane	0.0169479
N/A	CC	Tricarboxylic acid cycle enzyme complex	0.01943
N/A	CC	Storage vacuole	0.0232461
N/A	CC	Protein storage vacuole	0.0232461
GO:0044432	CC	Endoplasmic reticulum part	0.0307846
GO:0000325	CC	Plant-type vacuole	0.0425605
GO:0005789	CC	Endoplasmic reticulum membrane	0.0425605
GO:0042175	CC	Nuclear outer membrane-endoplasmic reticulum membrane network	0.0425605
N/A	CC	Endoplasmic reticulum subcompartment	0.0448024
GO:0003723	MF	RNA binding	1.54171e-11
GO:0035639	MF	Purine ribonucleoside triphosphate binding	2.74982e-10
GO:0032553	MF	Ribonucleotide binding	4.52238e-10
GO:0036094	MF	Small molecule binding	4.52238e-10
GO:0043168	MF	Anion binding	4.52238e-10
GO:0097367	MF	Carbohydrate derivative binding	5.20739e-10
GO:0000166	MF	Nucleotide binding	1.01207e-09
GO:0017076	MF	Purine nucleotide binding	1.01207e-09
GO:0032555	MF	Purine ribonucleotide binding	1.01207e-09
GO:1901265	MF	Nucleoside phosphate binding	1.01207e-09
GO:0008270	MF	Zinc ion binding	1.6603e-08
GO:0005524	MF	ATP binding	2.52254e-08
GO:0008144	MF	Drug binding	2.52254e-08
GO:0032559	MF	Adenyl ribonucleotide binding	1.39631e-07
GO:0030554	MF	Adenyl nucleotide binding	1.6478e-07
GO:0016741	MF	Transferase activity, transferring one-carbon groups	1.94318e-06
GO:0016779	MF	Nucleotidyltransferase activity	2.60887e-06
GO:0004518	MF	Nuclease activity	3.90713e-06
GO:0008168	MF	Methyltransferase activity	3.90713e-06
GO:0004519	MF	Endonuclease activity	9.31791e-06
GO:0016887	MF	ATPase activity	9.61241e-06
GO:0008173	MF	RNA methyltransferase activity	1.93801e-05
N/A	MF	Catalytic activity, acting on RNA	3.86281e-05
GO:0008026	MF	ATP-dependent helicase activity	6.21036e-05
GO:0070035	MF	Purine NTP-dependent helicase activity	6.21036e-05
GO:0008094	MF	DNA-dependent ATPase activity	7.77739e-05
GO:0003682	MF	Chromatin binding	8.7039e-05
GO:0016817	MF	Hydrolase activity, acting on acid anhydrides	0.000172496
GO:0016462	MF	Pyrophosphatase activity	0.00017657
GO:0017111	MF	Nucleoside-triphosphatase activity	0.00017657
GO:0034061	MF	DNA polymerase activity	0.000201899
GO:0016818	MF	Hydrolase activity, acting on acid anhydrides, in phosphorus-containing anhydrides	0.000204387
GO:0004520	MF	Endodeoxyribonuclease activity	0.000335581
GO:0016874	MF	Ligase activity	0.000390498
GO:0008092	MF	Cytoskeletal protein binding	0.00042351
GO:0008175	MF	TRNA methyltransferase activity	0.00042351
GO:0042623	MF	ATPase activity, coupled	0.00042772
GO:0043169	MF	Cation binding	0.00042772
N/A	MF	Ubiquitin-like modifier activating enzyme activity	0.000433478
GO:0008192	MF	RNA guanylyltransferase activity	0.000557623
GO:0046872	MF	Metal ion binding	0.000557623
GO:0046914	MF	Transition metal ion binding	0.000621849
N/A	MF	Endonuclease activity, active with either ribo- or deoxyribonucleic acids and producing 5 -phosphomonoesters	0.000698142
GO:0004536	MF	Deoxyribonuclease activity	0.000698142
GO:0016877	MF	Ligase activity, forming carbon-sulfur bonds	0.000709532
GO:0016772	MF	Transferase activity, transferring phosphorus-containing groups	0.000721201
GO:0003729	MF	MRNA binding	0.000825848
GO:0004527	MF	Exonuclease activity	0.000884677
GO:0008170	MF	N-methyltransferase activity	0.00112565
GO:0070568	MF	Guanylyltransferase activity	0.00175939
GO:0003964	MF	RNA-directed DNA polymerase activity	0.00224604
N/A	MF	Ran GTPase binding	0.00224604
GO:0032549	MF	Ribonucleoside binding	0.00237872
GO:0001882	MF	Nucleoside binding	0.00239324
GO:0008757	MF	S-adenosylmethionine-dependent methyltransferase activity	0.00239324
GO:0005525	MF	GTP binding	0.0025844
N/A	MF	Actin filament binding	0.0025844
GO:0001883	MF	Purine nucleoside binding	0.00259234
GO:0019001	MF	Guanyl nucleotide binding	0.00259234
N/A	MF	Demethylase activity	0.00259234
GO:0032550	MF	Purine ribonucleoside binding	0.00259234
GO:0032561	MF	Guanyl ribonucleotide binding	0.00259234
N/A	MF	Modification-dependent protein binding	0.00260322
N/A	MF	Ubiquitin activating enzyme activity	0.0033478
N/A	MF	Histone demethylase activity	0.00338929
GO:0048256	MF	Flap endonuclease activity	0.00466451
GO:0008821	MF	Crossover junction endodeoxyribonuclease activity	0.00623133
GO:0003724	MF	RNA helicase activity	0.00648769
N/A	MF	ATP-dependent RNA helicase activity	0.00648769
GO:0003779	MF	Actin binding	0.00728724
N/A	MF	Protein-containing complex binding	0.00782363
N/A	MF	Endoribonuclease activity, producing 5 -phosphomonoesters	0.00811566
N/A	MF	Tubulin binding	0.00811566
GO:0003690	MF	Double-stranded DNA binding	0.00813235
GO:0004484	MF	MRNA guanylyltransferase activity	0.00819623
N/A	MF	Polynucleotide 5 -phosphatase activity	0.00819623
N/A	MF	L-arabinokinase activity	0.00819623
N/A	MF	Heparan sulfate 6-O-sulfotransferase activity	0.00819623
N/A	MF	Heparan sulfate sulfotransferase activity	0.00819623
N/A	MF	3 -flap endonuclease activity	0.00819623
N/A	MF	Microtubule binding	0.00862256
N/A	MF	RNA-dependent ATPase activity	0.00862256
N/A	MF	Lysophospholipid acyltransferase activity	0.00862256
N/A	MF	Catalytic activity, acting on a tRNA	0.00923029
N/A	MF	RNA polymerase III general transcription initiation factor activity	0.0149966
GO:0030983	MF	Mismatched DNA binding	0.0149966
GO:0008276	MF	Protein methyltransferase activity	0.0189155
N/A	MF	Glutamate synthase activity, NAD(P)H as acceptor	0.0204462
N/A	MF	RNA polymerase III type 3 promoter sequence-specific DNA binding	0.0204462
N/A	MF	Transcription regulator recruiting activity	0.0204462
GO:0003887	MF	DNA-directed DNA polymerase activity	0.0204462
N/A	MF	5 -3 exonuclease activity	0.0204462
N/A	MF	Glutamate synthase (NADH) activity	0.0204462
N/A	MF	RRNA (cytosine) methyltransferase activity	0.0204462
N/A	MF	General transcription initiation factor activity	0.0209291
N/A	MF	Organic anion transmembrane transporter activity	0.0217804
GO:0004040	MF	Amidase activity	0.0228099
GO:0019206	MF	Nucleoside kinase activity	0.0228099
N/A	MF	Histone demethylase activity (H3-K9 specific)	0.0228099
GO:0008509	MF	Anion transmembrane transporter activity	0.0233649
GO:0016301	MF	Kinase activity	2.09635e-06
GO:0036094	MF	Small molecule binding	2.09635e-06
GO:0043168	MF	Anion binding	2.09635e-06
GO:0016773	MF	Phosphotransferase activity, alcohol group as acceptor	2.47944e-06
GO:0016772	MF	Transferase activity, transferring phosphorus-containing groups	5.63659e-06
GO:0008144	MF	Drug binding	6.08382e-06
GO:0035639	MF	Purine ribonucleoside triphosphate binding	6.08382e-06
N/A	MF	Catalytic activity, acting on a protein	9.16642e-06
GO:0000166	MF	Nucleotide binding	9.16642e-06
GO:0032553	MF	Ribonucleotide binding	9.16642e-06
GO:1901265	MF	Nucleoside phosphate binding	9.16642e-06
GO:0097367	MF	Carbohydrate derivative binding	1.11508e-05
GO:0005524	MF	ATP binding	1.25769e-05
GO:0032555	MF	Purine ribonucleotide binding	1.66826e-05
GO:0017076	MF	Purine nucleotide binding	1.94101e-05
GO:0004672	MF	Protein kinase activity	2.37844e-05
GO:0043169	MF	Cation binding	3.3995e-05
GO:0032559	MF	Adenyl ribonucleotide binding	4.85962e-05
GO:0030554	MF	Adenyl nucleotide binding	5.62479e-05
GO:0046872	MF	Metal ion binding	5.99345e-05
GO:0004674	MF	Protein serine/threonine kinase activity	7.5328e-05
GO:0022857	MF	Transmembrane transporter activity	0.000287028
GO:0005215	MF	Transporter activity	0.000694508
GO:0008270	MF	Zinc ion binding	0.00137531
GO:0015075	MF	Ion transmembrane transporter activity	0.0014042
GO:0022804	MF	Active transmembrane transporter activity	0.00428617
N/A	MF	Inorganic molecular entity transmembrane transporter activity	0.00457799
N/A	MF	Organic anion transmembrane transporter activity	0.0056686
N/A	MF	Magnesium-dependent protein serine/threonine phosphatase activity	0.00764606
N/A	MF	Organophosphate ester transmembrane transporter activity	0.00764606
GO:0046914	MF	Transition metal ion binding	0.00857487
GO:0004020	MF	Adenylylsulfate kinase activity	0.0099531
GO:0016857	MF	Racemase and epimerase activity, acting on carbohydrates and derivatives	0.0175388
GO:0005509	MF	Calcium ion binding	0.0202845
GO:0016491	MF	Oxidoreductase activity	0.0207467
N/A	MF	Alpha-1, 3-mannosyltransferase activity	0.0207867
N/A	MF	Alpha-ketoacid dehydrogenase activity	0.0207867
GO:0080048	MF	GDP-D-glucose phosphorylase activity	0.0207867
GO:0042626	MF	ATPase activity, coupled to transmembrane movement of substances	0.0235516
GO:0008509	MF	Anion transmembrane transporter activity	0.0235516
GO:0099516	MF	Ion antiporter activity	0.0235516
GO:0043492	MF	ATPase activity, coupled to movement of substances	0.0283186
GO:0004779	MF	Sulfate adenylyltransferase activity	0.0333791
GO:0004781	MF	Sulfate adenylyltransferase (ATP) activity	0.0333791
GO:0016624	MF	Oxidoreductase activity, acting on the aldehyde or oxo group of donors, disulfide as acceptor	0.0333791
N/A	MF	Transcription regulator recruiting activity	0.0436786
GO:0003871	MF	5-methyltetrahydropteroyltriglutamate-homocysteine S-methyltransferase activity	0.0436786
GO:0008113	MF	Peptide-methionine (S)-S-oxide reductase activity	0.0436786
GO:0015405	MF	P-P-bond-hydrolysis-driven transmembrane transporter activity	0.0436786
GO:0016854	MF	Racemase and epimerase activity	0.0436786
N/A	MF	L-methionine:thioredoxin-disulfide S-oxidoreductase activity	0.0436786
N/A	MF	L-methionine-(S)-S-oxide reductase activity	0.0436786
GO:0042085	MF	5-methyltetrahydropteroyltri-L-glutamate-dependent methyltransferase activity	0.0436786
GO:0015399	MF	Primary active transmembrane transporter activity	0.0444866
GO:0005342	MF	Organic acid transmembrane transporter activity	0.0454543
GO:0046943	MF	Carboxylic acid transmembrane transporter activity	0.0454543
GO:0022890	MF	Inorganic cation transmembrane transporter activity	0.0464184

## Sheet: Control vs 50 ECe
GO_ID	Category	Functional Category	Enrichment FDR
GO:0009451	BP	RNA modification	1.86143e-14
GO:0043412	BP	Macromolecule modification	7.66132e-11
GO:0006396	BP	RNA processing	1.13543e-07
GO:0016070	BP	RNA metabolic process	2.45466e-07
GO:0016071	BP	MRNA metabolic process	2.45466e-07
GO:0006397	BP	MRNA processing	1.5734e-05
GO:0007275	BP	Multicellular organism development	0.000123588
GO:0032501	BP	Multicellular organismal process	0.000146918
GO:0051179	BP	Localization	0.000178299
GO:0048856	BP	Anatomical structure development	0.000294146
GO:0006810	BP	Transport	0.000370314
GO:0032502	BP	Developmental process	0.000380713
GO:0048731	BP	System development	0.000384786
GO:0051234	BP	Establishment of localization	0.000418498
GO:0071702	BP	Organic substance transport	0.000421064
GO:0001510	BP	RNA methylation	0.000485206
GO:0000003	BP	Reproduction	0.000730704
N/A	BP	DNA integration	0.000730704
GO:0022414	BP	Reproductive process	0.000730704
GO:0036211	BP	Protein modification process	0.000730704
GO:0071705	BP	Nitrogen compound transport	0.000730704
GO:0090305	BP	Nucleic acid phosphodiester bond hydrolysis	0.000730704
GO:0099402	BP	Plant organ development	0.000730704
GO:0006464	BP	Cellular protein modification process	0.000730704
GO:0006996	BP	Organelle organization	0.000730704
GO:0008380	BP	RNA splicing	0.000730704
GO:0008380	BP	RNA splicing	0.000739828
GO:0008380	BP	RNA splicing	0.000739828
GO:0033036	BP	Macromolecule localization	0.000783352
GO:0043414	BP	Macromolecule methylation	0.000877379
GO:0009790	BP	Embryo development	0.00163073
GO:0022402	BP	Cell cycle process	0.00163073
GO:0003006	BP	Developmental process involved in reproduction	0.00163073
GO:0048608	BP	Reproductive structure development	0.00163073
GO:0048316	BP	Seed development	0.00165878
GO:0032259	BP	Methylation	0.00174472
GO:0034613	BP	Cellular protein localization	0.00174472
GO:0006259	BP	DNA metabolic process	0.00174472
GO:0061458	BP	Reproductive system development	0.00174472
GO:0010629	BP	Negative regulation of gene expression	0.00205049
GO:0010154	BP	Fruit development	0.002295
GO:0070727	BP	Cellular macromolecule localization	0.002295
GO:0046486	BP	Glycerolipid metabolic process	0.00230558
GO:0010468	BP	Regulation of gene expression	0.00306115
GO:0000725	BP	Recombinational repair	0.00322424
GO:0030488	BP	TRNA methylation	0.00351987
N/A	BP	DNA biosynthetic process	0.00354504
GO:0008104	BP	Protein localization	0.00355247
GO:0009791	BP	Post-embryonic development	0.00369427
GO:0009793	BP	Embryo development ending in seed dormancy	0.00369427
GO:0040007	BP	Growth	0.00369427
GO:0016043	BP	Cellular component organization	0.00377404
GO:0044255	BP	Cellular lipid metabolic process	0.00378354
GO:0051641	BP	Cellular localization	0.00382546
GO:0071840	BP	Cellular component organization or biogenesis	0.00382546
GO:0046834	BP	Lipid phosphorylation	0.00411407
GO:0007126	BP	Meiotic nuclear division	0.00454318
GO:0009553	BP	Embryo sac development	0.00465421
GO:0048519	BP	Negative regulation of biological process	0.00495807
GO:0045934	BP	Negative regulation of nucleobase-containing compound metabolic process	0.0053959
GO:0035266	BP	Meristem growth	0.00549647
GO:0046907	BP	Intracellular transport	0.00571647
GO:0006302	BP	Double-strand break repair	0.00571647
GO:0006644	BP	Phospholipid metabolic process	0.00571647
GO:0006793	BP	Phosphorus metabolic process	0.00571647
GO:0051649	BP	Establishment of localization in cell	0.00586683
GO:0006378	BP	MRNA polyadenylation	0.00586683
GO:0006796	BP	Phosphate-containing compound metabolic process	0.00700176
N/A	BP	MRNA splicing	0.00718878
GO:0006650	BP	Glycerophospholipid metabolic process	0.00719407
GO:0006886	BP	Intracellular protein transport	0.00719407
GO:0009218	BP	Pyrimidine ribonucleotide metabolic process	0.00719407
GO:0009220	BP	Pyrimidine ribonucleotide biosynthetic process	0.00719407
N/A	BP	Plant organ morphogenesis	0.00764439
GO:0010605	BP	Negative regulation of macromolecule metabolic process	0.00821221
GO:0042455	BP	Ribonucleoside biosynthetic process	0.00833521
GO:0009163	BP	Nucleoside biosynthetic process	0.00833521
GO:0042886	BP	Amide transport	0.00873746
N/A	BP	Negative regulation of mitotic cell cycle	0.00917225
GO:0051716	BP	Cellular response to stimulus	0.00953699
GO:0015833	BP	Peptide transport	0.00980909
GO:0009892	BP	Negative regulation of metabolic process	0.00994068
GO:0030258	BP	Lipid modification	0.0104093
GO:0043631	BP	RNA polyadenylation	0.0104093
GO:0010565	BP	Regulation of cellular ketone metabolic process	0.0109031
N/A	BP	MRNA 3 -end processing	0.0109031
GO:0007049	BP	Cell cycle	0.0109839
GO:0015031	BP	Protein transport	0.0111424
GO:0050896	BP	Response to stimulus	0.0112427
GO:1901659	BP	Glycosyl compound biosynthetic process	0.0112427
GO:0048366	BP	Leaf development	0.0121568
GO:0045184	BP	Establishment of protein localization	0.0129062
GO:0010075	BP	Regulation of meristem growth	0.0130677
GO:0048827	BP	Phyllome development	0.0147523
GO:0022622	BP	Root system development	0.0154848
GO:0048364	BP	Root development	0.0154848
GO:0010073	BP	Meristem maintenance	0.0161346
GO:0000724	BP	Double-strand break repair via homologous recombination	0.0165258
GO:0010150	BP	Leaf senescence	0.0165258
GO:0015012	BP	Heparan sulfate proteoglycan biosynthetic process	0.0165258
GO:0055085	BP	Transmembrane transport	9.87593e-07
GO:0006793	BP	Phosphorus metabolic process	9.87593e-07
GO:0006796	BP	Phosphate-containing compound metabolic process	9.87593e-07
GO:0051179	BP	Localization	3.85377e-06
GO:0036211	BP	Protein modification process	1.01815e-05
GO:0006464	BP	Cellular protein modification process	1.01815e-05
GO:0051234	BP	Establishment of localization	1.62019e-05
GO:0006810	BP	Transport	3.33363e-05
GO:0006811	BP	Ion transport	5.77979e-05
GO:0043412	BP	Macromolecule modification	0.000275358
N/A	BP	Actin filament network formation	0.000275358
GO:0016310	BP	Phosphorylation	0.000379765
GO:0006629	BP	Lipid metabolic process	0.000493824
N/A	BP	Rab protein signal transduction	0.00124607
GO:0034220	BP	Ion transmembrane transport	0.00178431
GO:0046777	BP	Protein autophosphorylation	0.00178431
GO:0006468	BP	Protein phosphorylation	0.00201053
GO:0008610	BP	Lipid biosynthetic process	0.00201053
GO:0044255	BP	Cellular lipid metabolic process	0.00268955
GO:0015711	BP	Organic anion transport	0.00359567
GO:0006644	BP	Phospholipid metabolic process	0.00436981
GO:0007264	BP	Small GTPase mediated signal transduction	0.00436981
GO:0046467	BP	Membrane lipid biosynthetic process	0.00439997
GO:0009628	BP	Response to abiotic stimulus	0.0047027
GO:0007265	BP	Ras protein signal transduction	0.00618082
GO:0055114	BP	Oxidation-reduction process	0.00684919
GO:0046488	BP	Phosphatidylinositol metabolic process	0.00711112
GO:0006650	BP	Glycerophospholipid metabolic process	0.00853188
GO:0009247	BP	Glycolipid biosynthetic process	0.00974669
GO:0016579	BP	Protein deubiquitination	0.0167783
GO:0006643	BP	Membrane lipid metabolic process	0.0167783
GO:0006664	BP	Glycolipid metabolic process	0.017039
GO:0006820	BP	Anion transport	0.018057
GO:0016311	BP	Dephosphorylation	0.0182852
GO:0030001	BP	Metal ion transport	0.0185811
GO:1903509	BP	Liposaccharide metabolic process	0.0185811
GO:0051341	BP	Regulation of oxidoreductase activity	0.0187737
GO:0051353	BP	Positive regulation of oxidoreductase activity	0.0187737
GO:0000103	BP	Sulfate assimilation	0.0195672
N/A	BP	Organic acid transmembrane transport	0.0195672
N/A	BP	Carboxylic acid transmembrane transport	0.0195672
GO:0071702	BP	Organic substance transport	0.020907
GO:0046486	BP	Glycerolipid metabolic process	0.0217413
GO:0006812	BP	Cation transport	0.0217413
N/A	BP	Organophosphate ester transport	0.0219356
GO:0050896	BP	Response to stimulus	0.0237865
GO:0071229	BP	Cellular response to acid chemical	0.0280597
GO:0070646	BP	Protein modification by small protein removal	0.0288129
GO:0022900	BP	Electron transport chain	0.0311069
GO:0009738	BP	Abscisic acid-activated signaling pathway	0.0316877
GO:0001101	BP	Response to acid chemical	0.0316877
GO:0015012	BP	Heparan sulfate proteoglycan biosynthetic process	0.0316877
GO:0015012	BP	Heparan sulfate proteoglycan biosynthetic process	0.0316877
N/A	BP	DNA integration	0.0316877
N/A	BP	Organic acid transport	0.0316877
GO:0019320	BP	Hexose catabolic process	0.0316877
GO:0030166	BP	Proteoglycan biosynthetic process	0.0316877
GO:0030201	BP	Heparan sulfate proteoglycan metabolic process	0.0316877
N/A	BP	Asparagine catabolic process via L-aspartate	0.0316877
GO:0046942	BP	Carboxylic acid transport	0.0316877
N/A	BP	Regulation of protein complex stability	0.0316877
GO:0071215	BP	Cellular response to abscisic acid stimulus	0.0316877
GO:0080134	BP	Regulation of response to stress	0.0316877
GO:0097306	BP	Cellular response to alcohol	0.0316877
N/A	BP	Polynucleotide 5 dephosphorylation	0.0316877
GO:0006505	BP	GPI anchor metabolic process	0.0316877
GO:0006506	BP	GPI anchor biosynthetic process	0.0316877
N/A	BP	Asparagine catabolic process	0.0316877
GO:0019318	BP	Hexose metabolic process	0.0326773
GO:0044281	BP	Small molecule metabolic process	0.0364755
GO:0072523	BP	Purine-containing compound catabolic process	0.0371108
GO:1901615	BP	Organic hydroxy compound metabolic process	0.0378884
GO:0015979	BP	Photosynthesis	0.0387177
N/A	BP	Cellular response to heat	0.043798
GO:0044282	BP	Small molecule catabolic process	0.043798
GO:0046365	BP	Monosaccharide catabolic process	0.0486506
GO:0044428	CC	Nuclear part	3.39709e-09
GO:0044422	CC	Organelle part	1.62174e-07
GO:0044446	CC	Intracellular organelle part	1.62174e-07
GO:0012505	CC	Endomembrane system	0.000885052
GO:0044451	CC	Nucleoplasm part	0.000885052
GO:0005654	CC	Nucleoplasm	0.000990397
GO:0031981	CC	Nuclear lumen	0.00277326
N/A	CC	U2-type prespliceosome	0.00277326
N/A	CC	Prespliceosome	0.00277326
N/A	CC	Retrotransposon nucleocapsid	0.00477876
GO:0009295	CC	Nucleoid	0.00823365
GO:0005739	CC	Mitochondrion	0.00870876
GO:0005694	CC	Chromosome	0.010544
GO:0031974	CC	Membrane-enclosed lumen	0.0106758
GO:0043233	CC	Organelle lumen	0.0106758
GO:0070013	CC	Intracellular organelle lumen	0.0106758
GO:1990234	CC	Transferase complex	0.0106758
GO:0042575	CC	DNA polymerase complex	0.0127107
N/A	CC	DNA repair complex	0.0127107
GO:0005685	CC	U1 snRNP	0.0130195
GO:0005794	CC	Golgi apparatus	0.0150693
GO:0030660	CC	Golgi-associated vesicle membrane	0.0150693
N/A	CC	Protein-containing complex	0.0150693
GO:0044433	CC	Cytoplasmic vesicle part	0.0150693
GO:0030133	CC	Transport vesicle	0.0151416
GO:0030658	CC	Transport vesicle membrane	0.0151416
GO:0090576	CC	RNA polymerase III transcription factor complex	0.0198746
GO:0005798	CC	Golgi-associated vesicle	0.0219487
GO:0044435	CC	Plastid part	0.0224177
GO:0005667	CC	Transcription factor complex	0.0233298
N/A	CC	U2-type spliceosomal complex	0.0233298
GO:0012507	CC	ER to Golgi transport vesicle membrane	0.0233298
GO:0016592	CC	Mediator complex	0.0233298
N/A	CC	Mismatch repair complex	0.0233298
GO:0044427	CC	Chromosomal part	0.0233298
GO:0000229	CC	Cytoplasmic chromosome	0.0236309
GO:0009508	CC	Plastid chromosome	0.0236309
GO:0030662	CC	Coated vesicle membrane	0.0239118
GO:0044431	CC	Golgi apparatus part	0.0239118
GO:0030127	CC	COPII vesicle coat	0.0246326
N/A	CC	MutLalpha complex	0.0246326
GO:0048476	CC	Holliday junction resolvase complex	0.0246326
GO:0042646	CC	Plastid nucleoid	0.0278645
GO:0005635	CC	Nuclear envelope	0.0300413
GO:0031410	CC	Cytoplasmic vesicle	0.0300413
GO:0097708	CC	Intracellular vesicle	0.0302191
GO:0005681	CC	Spliceosomal complex	0.0326556
GO:0009532	CC	Plastid stroma	0.0326556
GO:0008023	CC	Transcription elongation factor complex	0.0339045
N/A	CC	COPII-coated ER to Golgi transport vesicle	0.0345123
GO:0098805	CC	Whole membrane	0.0345123
GO:0030120	CC	Vesicle coat	0.0345434
GO:0009536	CC	Plastid	0.0394712
GO:0030659	CC	Cytoplasmic vesicle membrane	0.0394712
GO:0031982	CC	Vesicle	0.0398483
GO:0098791	CC	Golgi subcompartment	0.0415041
GO:0012506	CC	Vesicle membrane	0.0416451
GO:0005886	CC	Plasma membrane	7.12014e-06
GO:0009536	CC	Plastid	3.54575e-05
GO:0044434	CC	Chloroplast part	3.54575e-05
GO:0044435	CC	Plastid part	3.68677e-05
GO:0009507	CC	Chloroplast	7.56359e-05
GO:0031984	CC	Organelle subcompartment	7.56359e-05
GO:0009534	CC	Chloroplast thylakoid	7.56665e-05
GO:0031976	CC	Plastid thylakoid	7.56665e-05
GO:0009579	CC	Thylakoid	7.90497e-05
GO:0009535	CC	Chloroplast thylakoid membrane	0.000222022
N/A	CC	Actin filament bundle	0.000222022
GO:0055035	CC	Plastid thylakoid membrane	0.000222022
GO:0044436	CC	Thylakoid part	0.000237975
GO:0071944	CC	Cell periphery	0.000452893
GO:0034357	CC	Photosynthetic membrane	0.000624334
GO:0042651	CC	Thylakoid membrane	0.000624334
GO:0031227	CC	Intrinsic component of endoplasmic reticulum membrane	0.00160782
GO:0030176	CC	Integral component of endoplasmic reticulum membrane	0.00259865
GO:0012505	CC	Endomembrane system	0.0041177
GO:0005783	CC	Endoplasmic reticulum	0.0065048
GO:0005789	CC	Endoplasmic reticulum membrane	0.00786335
GO:0042175	CC	Nuclear outer membrane-endoplasmic reticulum membrane network	0.00786335
GO:0044422	CC	Organelle part	0.00786335
GO:0044446	CC	Intracellular organelle part	0.00786335
GO:0005884	CC	Actin filament	0.00815353
N/A	CC	Endoplasmic reticulum subcompartment	0.00815353
GO:0031977	CC	Thylakoid lumen	0.00957568
N/A	CC	Mitochondrial alpha-ketoglutarate dehydrogenase complex	0.0128562
GO:0044432	CC	Endoplasmic reticulum part	0.0173606
GO:0031226	CC	Intrinsic component of plasma membrane	0.0217145
GO:0044459	CC	Plasma membrane part	0.0225228
GO:0005769	CC	Early endosome	0.0301553
N/A	CC	Dihydrolipoyl dehydrogenase complex	0.0301553
GO:0009570	CC	Chloroplast stroma	0.0302503
GO:0005768	CC	Endosome	0.0314178
GO:0009532	CC	Plastid stroma	0.0349436
GO:0000325	CC	Plant-type vacuole	0.0382908
GO:0032553	MF	Ribonucleotide binding	3.32226e-11
GO:0035639	MF	Purine ribonucleoside triphosphate binding	3.32226e-11
GO:0036094	MF	Small molecule binding	3.32226e-11
GO:0043168	MF	Anion binding	3.32226e-11
GO:0097367	MF	Carbohydrate derivative binding	3.83084e-11
GO:0008270	MF	Zinc ion binding	6.20763e-11
GO:0000166	MF	Nucleotide binding	9.3539e-11
GO:1901265	MF	Nucleoside phosphate binding	9.3539e-11
GO:0032555	MF	Purine ribonucleotide binding	1.58625e-10
GO:0017076	MF	Purine nucleotide binding	1.91898e-10
GO:0008144	MF	Drug binding	5.4256e-10
GO:0005524	MF	ATP binding	6.90943e-10
GO:0032559	MF	Adenyl ribonucleotide binding	8.80643e-09
GO:0030554	MF	Adenyl nucleotide binding	1.05684e-08
GO:0043169	MF	Cation binding	1.68667e-08
GO:0046872	MF	Metal ion binding	2.46749e-08
GO:0003723	MF	RNA binding	3.32643e-07
GO:0004518	MF	Nuclease activity	1.92268e-06
GO:0046914	MF	Transition metal ion binding	8.74458e-06
GO:0016779	MF	Nucleotidyltransferase activity	3.41228e-05
GO:0016772	MF	Transferase activity, transferring phosphorus-containing groups	4.22279e-05
GO:0016887	MF	ATPase activity	4.22279e-05
GO:0004519	MF	Endonuclease activity	5.00248e-05
GO:0004536	MF	Deoxyribonuclease activity	0.000262484
GO:0034061	MF	DNA polymerase activity	0.000315099
GO:0016874	MF	Ligase activity	0.000395536
GO:0004520	MF	Endodeoxyribonuclease activity	0.000459143
GO:0008094	MF	DNA-dependent ATPase activity	0.000459143
GO:0004527	MF	Exonuclease activity	0.000535607
N/A	MF	Ubiquitin-like modifier activating enzyme activity	0.000630377
GO:0016817	MF	Hydrolase activity, acting on acid anhydrides	0.00102728
GO:0016462	MF	Pyrophosphatase activity	0.00106128
N/A	MF	Endonuclease activity, active with either ribo- or deoxyribonucleic acids and producing 5 -phosphomonoesters	0.00107827
GO:0016877	MF	Ligase activity, forming carbon-sulfur bonds	0.00107827
GO:0016818	MF	Hydrolase activity, acting on acid anhydrides, in phosphorus-containing anhydrides	0.00119815
GO:0008026	MF	ATP-dependent helicase activity	0.00125842
GO:0070035	MF	Purine NTP-dependent helicase activity	0.00125842
GO:0017111	MF	Nucleoside-triphosphatase activity	0.00148996
GO:0016773	MF	Phosphotransferase activity, alcohol group as acceptor	0.00225384
N/A	MF	Endoribonuclease activity, producing 5 -phosphomonoesters	0.00295039
GO:0003964	MF	RNA-directed DNA polymerase activity	0.00311421
GO:0003682	MF	Chromatin binding	0.00315576
GO:0016741	MF	Transferase activity, transferring one-carbon groups	0.00434199
N/A	MF	Modification-dependent protein binding	0.00434199
N/A	MF	Ubiquitin activating enzyme activity	0.0049977
GO:0042623	MF	ATPase activity, coupled	0.00501047
GO:0008173	MF	RNA methyltransferase activity	0.00713614
GO:0008168	MF	Methyltransferase activity	0.00798701
GO:0008821	MF	Crossover junction endodeoxyribonuclease activity	0.00893773
GO:0004484	MF	MRNA guanylyltransferase activity	0.0120151
N/A	MF	Polynucleotide 5 -phosphatase activity	0.0120151
GO:0008092	MF	Cytoskeletal protein binding	0.0120151
N/A	MF	L-arabinokinase activity	0.0120151
N/A	MF	Heparan sulfate 6-O-sulfotransferase activity	0.0120151
N/A	MF	Heparan sulfate sulfotransferase activity	0.0120151
N/A	MF	3 -flap endonuclease activity	0.0120151
N/A	MF	Tubulin binding	0.013057
N/A	MF	Lysophospholipid acyltransferase activity	0.013057
N/A	MF	Microtubule binding	0.0154193
GO:0004674	MF	Protein serine/threonine kinase activity	0.0168182
N/A	MF	Organic anion transmembrane transporter activity	0.0168182
N/A	MF	Catalytic activity, acting on RNA	0.0186687
N/A	MF	Ribosomal small subunit binding	0.0186687
N/A	MF	RNA polymerase III general transcription initiation factor activity	0.020645
GO:0008509	MF	Anion transmembrane transporter activity	0.020645
GO:0016301	MF	Kinase activity	0.020645
GO:0030983	MF	Mismatched DNA binding	0.020645
GO:0016788	MF	Hydrolase activity, acting on ester bonds	0.0247289
N/A	MF	Catalytic activity, acting on DNA	0.0255985
N/A	MF	Glutamate synthase activity, NAD(P)H as acceptor	0.0255985
N/A	MF	RNA polymerase III type 3 promoter sequence-specific DNA binding	0.0255985
N/A	MF	Transcription regulator recruiting activity	0.0255985
GO:0001882	MF	Nucleoside binding	0.0255985
N/A	MF	GDP-mannose transmembrane transporter activity	0.0255985
GO:0008192	MF	RNA guanylyltransferase activity	0.0255985
N/A	MF	Glutamate synthase (NADH) activity	0.0255985
GO:0032549	MF	Ribonucleoside binding	0.0255985
N/A	MF	5 -3 exonuclease activity	0.0257641
GO:0003887	MF	DNA-directed DNA polymerase activity	0.0258385
GO:0004521	MF	Endoribonuclease activity	0.0258385
GO:0005525	MF	GTP binding	0.0258385
N/A	MF	General transcription initiation factor activity	0.0258385
GO:0001883	MF	Purine nucleoside binding	0.0258618
GO:0003724	MF	RNA helicase activity	0.0258618
N/A	MF	ATP-dependent RNA helicase activity	0.0258618
GO:0019001	MF	Guanyl nucleotide binding	0.0258618
GO:0032550	MF	Purine ribonucleoside binding	0.0258618
GO:0032561	MF	Guanyl ribonucleotide binding	0.0258618
N/A	MF	Single-stranded DNA endodeoxyribonuclease activity	0.025965
GO:0004040	MF	Amidase activity	0.025965
GO:0019206	MF	Nucleoside kinase activity	0.025965
GO:0003729	MF	MRNA binding	0.0273319
N/A	MF	Exodeoxyribonuclease activity, producing 5 -phosphomonoesters	0.0273464
GO:0004529	MF	Exodeoxyribonuclease activity	0.0273464
GO:0010181	MF	FMN binding	0.0273464
GO:0008237	MF	Metallopeptidase activity	0.0289596
GO:0005342	MF	Organic acid transmembrane transporter activity	0.0318109
GO:0046943	MF	Carboxylic acid transmembrane transporter activity	0.0318109
N/A	MF	DNA-binding transcription repressor activity, RNA polymerase II-specific	0.0325963
N/A	MF	RNA-dependent ATPase activity	0.0329759
GO:0032553	MF	Ribonucleotide binding	1.33922e-05
GO:0035639	MF	Purine ribonucleoside triphosphate binding	1.33922e-05
GO:0036094	MF	Small molecule binding	1.33922e-05
GO:0043168	MF	Anion binding	1.33922e-05
GO:0097367	MF	Carbohydrate derivative binding	1.33922e-05
GO:0016773	MF	Phosphotransferase activity, alcohol group as acceptor	1.37079e-05
GO:0000166	MF	Nucleotide binding	1.37079e-05
GO:0005215	MF	Transporter activity	1.37079e-05
GO:0016301	MF	Kinase activity	1.37079e-05
GO:0017076	MF	Purine nucleotide binding	1.37079e-05
GO:0022857	MF	Transmembrane transporter activity	1.37079e-05
GO:0032555	MF	Purine ribonucleotide binding	1.37079e-05
GO:1901265	MF	Nucleoside phosphate binding	1.37079e-05
N/A	MF	Catalytic activity, acting on a protein	1.67473e-05
GO:0016772	MF	Transferase activity, transferring phosphorus-containing groups	2.25439e-05
GO:0008144	MF	Drug binding	3.72659e-05
GO:0005524	MF	ATP binding	3.83053e-05
GO:0030554	MF	Adenyl nucleotide binding	0.000144608
GO:0032559	MF	Adenyl ribonucleotide binding	0.00016614
GO:0004672	MF	Protein kinase activity	0.000169527
GO:0015075	MF	Ion transmembrane transporter activity	0.000281165
N/A	MF	Inorganic molecular entity transmembrane transporter activity	0.00029847
GO:0004674	MF	Protein serine/threonine kinase activity	0.000452042
GO:0016491	MF	Oxidoreductase activity	0.000655817
N/A	MF	Organic anion transmembrane transporter activity	0.00077846
GO:0046872	MF	Metal ion binding	0.00108505
GO:0043169	MF	Cation binding	0.00112506
GO:0022804	MF	Active transmembrane transporter activity	0.00120223
N/A	MF	Magnesium-dependent protein serine/threonine phosphatase activity	0.0022865
GO:0005509	MF	Calcium ion binding	0.00520142
GO:0008509	MF	Anion transmembrane transporter activity	0.00637846
GO:0016791	MF	Phosphatase activity	0.00686079
GO:0004020	MF	Adenylylsulfate kinase activity	0.00961112
GO:0005342	MF	Organic acid transmembrane transporter activity	0.00961112
GO:0046943	MF	Carboxylic acid transmembrane transporter activity	0.00961112
N/A	MF	Actin filament binding	0.00971381
GO:0004843	MF	Thiol-dependent ubiquitin-specific protease activity	0.0101735
GO:0036459	MF	Thiol-dependent ubiquitinyl hydrolase activity	0.0108009
GO:0019783	MF	Ubiquitin-like protein-specific protease activity	0.0135606
N/A	MF	Oxidoreductase activity, acting on a sulfur group of donors , disulfide as acceptor	0.0142219
GO:0101005	MF	Ubiquitinyl hydrolase activity	0.0142219
N/A	MF	Alpha-1, 3-mannosyltransferase activity	0.015318
N/A	MF	Alpha-ketoacid dehydrogenase activity	0.015318
N/A	MF	Asparaginase activity	0.015318
GO:0004484	MF	MRNA guanylyltransferase activity	0.015318
N/A	MF	Polynucleotide 5 -phosphatase activity	0.015318
N/A	MF	Beta-aspartyl-peptidase activity	0.015318
N/A	MF	RRNA (cytosine-C5-)-methyltransferase activity	0.015318
N/A	MF	Heparan sulfate 6-O-sulfotransferase activity	0.015318
N/A	MF	Heparan sulfate sulfotransferase activity	0.015318
GO:0042578	MF	Phosphoric ester hydrolase activity	0.015318
GO:0046914	MF	Transition metal ion binding	0.015318
GO:0080048	MF	GDP-D-glucose phosphorylase activity	0.015318
GO:0099516	MF	Ion antiporter activity	0.0178859
GO:0042626	MF	ATPase activity, coupled to transmembrane movement of substances	0.0182859
GO:0015405	MF	P-P-bond-hydrolysis-driven transmembrane transporter activity	0.0206353
N/A	MF	Organophosphate ester transmembrane transporter activity	0.0206353
GO:0043492	MF	ATPase activity, coupled to movement of substances	0.0210009
GO:0015399	MF	Primary active transmembrane transporter activity	0.0210009
GO:0008649	MF	RRNA methyltransferase activity	0.0222825
GO:0016788	MF	Hydrolase activity, acting on ester bonds	0.0227346
GO:0004779	MF	Sulfate adenylyltransferase activity	0.0243327
GO:0004781	MF	Sulfate adenylyltransferase (ATP) activity	0.0243327
GO:0022890	MF	Inorganic cation transmembrane transporter activity	0.0249149
GO:0016667	MF	Oxidoreductase activity, acting on a sulfur group of donors	0.0261187
GO:0005525	MF	GTP binding	0.0274953
GO:0001883	MF	Purine nucleoside binding	0.0278768
GO:0019001	MF	Guanyl nucleotide binding	0.0278768
GO:0032550	MF	Purine ribonucleoside binding	0.0278768
GO:0032561	MF	Guanyl ribonucleotide binding	0.0278768
N/A	MF	Xylan 1, 4-beta-xylosidase activity	0.0304111
GO:0003871	MF	5-methyltetrahydropteroyltriglutamate-homocysteine S-methyltransferase activity	0.0304111
GO:0008113	MF	Peptide-methionine (S)-S-oxide reductase activity	0.0304111
GO:0008192	MF	RNA guanylyltransferase activity	0.0304111
N/A	MF	RRNA (cytosine) methyltransferase activity	0.0304111
N/A	MF	L-methionine:thioredoxin-disulfide S-oxidoreductase activity	0.0304111
N/A	MF	L-methionine-(S)-S-oxide reductase activity	0.0304111
GO:0042085	MF	5-methyltetrahydropteroyltri-L-glutamate-dependent methyltransferase activity	0.0304111
GO:0015171	MF	Amino acid transmembrane transporter activity	0.0347491
GO:0016857	MF	Racemase and epimerase activity, acting on carbohydrates and derivatives	0.0370559
N/A	MF	Xylanase activity	0.0382379
GO:0032549	MF	Ribonucleoside binding	0.0386761
GO:0001882	MF	Nucleoside binding	0.0395009
GO:0015291	MF	Secondary active transmembrane transporter activity	0.0431901
GO:0046873	MF	Metal ion transmembrane transporter activity	0.0436347
N/A	MF	3, 4-dihydroxy-2-butanone-4-phosphate synthase activity	0.0444315
N/A	MF	Mannosyltransferase activity	0.0444315
GO:0003924	MF	GTPase activity	0.0444315
GO:0004457	MF	Lactate dehydrogenase activity	0.0444315
GO:0004645	MF	Phosphorylase activity	0.0444315
N/A	MF	Procollagen-proline 4-dioxygenase activity	0.0444315
N/A	MF	Shikimate kinase activity	0.0444315
GO:0008252	MF	Nucleotidase activity	0.0444315
GO:0008324	MF	Cation transmembrane transporter activity	0.0444315
GO:0009001	MF	Serine O-acetyltransferase activity	0.0444315
N/A	MF	Anion:anion antiporter activity	0.0444315
GO:0016412	MF	Serine O-acyltransferase activity	0.0444315
N/A	MF	Protein C-terminal leucine carboxyl O-methyltransferase activity	0.0444315
N/A	MF	Procollagen-proline dioxygenase activity	0.0444315
N/A	MF	Peptidyl-proline dioxygenase activity	0.0444315
