# Supplementary material for: de novo transcriptomic profiling of differentially expressed genes in grass halophyte Urochondra setulosa under high salinity
Source: Sci Rep. 2021 Mar 10;11:5548. doi: 10.1038/s41598-021-85220-7 (PMC7970929; doi:10.1038/s41598-021-85220-7)
Supplement: Supplementary file 2 — Supplementary Information 2. [file 41598_2021_85220_MOESM2_ESM.xlsx]

## Sheet: Sheet1
			de novo transcriptomic profiling of differentially expressed genes in grass halophyte Urochondra setulosa under high salinity
Supplementary table 2:KEGG enrichment analysis in U.setulosa at different salinity levels.
KEGG_ID	Functional Category	Enrichment FDR
K12524	"Metabolic pathways"	0.512779
K14455	"Biosynthesis of secondary metabolites"	0.512779
K14512	"Plant hormone signal transduction"	0.377323
K13436	"Plant-pathogen interaction"	0.0146677
K14009	"Protein processing in endoplasmic reticulum"	0.687716
K05350	"Phenylpropanoid biosynthesis"	0.512779
K03026	"Purine metabolism"	0.512779
K03026	"Pyrimidine metabolism"	0.512779
K12604	"RNA degradation"	0.512779
K01783	"Carbon metabolism"	0.920209
K01115	"Glycerophospholipid metabolism"	0.512779
K00975	"Amino sugar and nucleotide sugar metabolism"	0.591439
K00975	"Starch and sucrose metabolism"	0.615957
K02293	"Carotenoid biosynthesis"	0.120505
K02154	"Phagosome"	0.512779
K00083	"Biosynthesis of amino acids"	0.954256
K11517	"Peroxisome"	0.615957
K01641	"Terpenoid backbone biosynthesis"	0.512779
K00588	"Phenylalanine metabolism"	0.843422
K00472	"Arginine and proline metabolism"	0.615957
K00161	"Pyruvate metabolism"	0.615957
K00161	"Glycolysis / Gluconeogenesis"	0.859069
K16241	"Circadian rhythm - plant"	0.615957
K15639	"Brassinosteroid biosynthesis"	0.207714
K14455	"Phenylalanine, tyrosine and tryptophan biosynthesis"	0.615957
K10610	"Ubiquitin mediated proteolysis"	0.877171
K05350	"Cyanoamino acid metabolism"	0.512779
K03135	"Basal transcription factors"	0.512779
K02516	"RNA transport"	0.938233
K01892	"Aminoacyl-tRNA biosynthesis"	0.553415
K01244	"Cysteine and methionine metabolism"	0.782873
K01081	"Nicotinate and nicotinamide metabolism"	0.376917
K00889	"Inositol phosphate metabolism"	0.5638
K00434	"Glutathione metabolism"	0.859069
K00253	"Valine, leucine and isoleucine degradation"	0.558677
K15422	"Sulfur metabolism"	0.615957
K15095	"Monoterpenoid biosynthesis"	0.512779
K13356	"Cutin, suberine and wax biosynthesis"	0.512779
K10527	"alpha-Linolenic acid metabolism"	0.615957
K06943	"Ribosome biogenesis in eukaryotes"	0.859069
K03963	"Oxidative phosphorylation"	0.954256
K03026	"RNA polymerase"	0.615957
K02548	"Ubiquinone and other terpenoid-quinone biosynthesis"	0.615957
K02303	"Porphyrin and chlorophyll metabolism"	0.713795
K01897	"Fatty acid biosynthesis"	0.615957
K01897	"Fatty acid metabolism"	0.860477
K01783	"Carbon fixation in photosynthetic organisms"	0.875663
K01193	"Galactose metabolism"	0.800031
K00889	"Phosphatidylinositol signaling system"	0.713795
K00630	"Glycerolipid metabolism"	0.843623
K00559	"Steroid biosynthesis"	0.615957
K00454	"Linoleic acid metabolism"	0.512779
K00422	"Isoquinoline alkaloid biosynthesis"	0.512779
K00422	"Tyrosine metabolism"	0.615957
K00279	"Zeatin biosynthesis"	0.515146
K00249	"Propanoate metabolism"	0.59938
ko00020	"Citrate cycle (TCA cycle)"	0.843623
