# Supplementary material for: de novo transcriptomic profiling of differentially expressed genes in grass halophyte Urochondra setulosa under high salinity
Source: Sci Rep. 2021 Mar 10;11:5548. doi: 10.1038/s41598-021-85220-7 (PMC7970929; doi:10.1038/s41598-021-85220-7)
Supplement: Supplementary file 3 — Supplementary Information 3. [file 41598_2021_85220_MOESM3_ESM.xlsx]

## Sheet: Sheet1
			de novo transcriptomic profiling of differentially expressed genes in grass halophyte Urochondra setulosa under high salinity
	Supplementary table 3:DEGs involved in Photosynthesis in U. setulosa
			log2 fold change
S.No.	Transcript ID	Protein Name	30 dS/m	40 dS/m	50 dS/m	P-Value
1	Urochondra_DN23647_c0_g1_i1	Malic enzyme	4.56975	6.6387	6.93291	0.000125187
2	Urochondra_DN30983_c1_g2_i1	Aldehyde oxidase/xanthine dehydrogenase molybdopterin binding protein	1.77511	2.93643	3.13321	0.000534073
3	Urochondra_DN30983_c1_g2_i3	Aldehyde oxidase/xanthine dehydrogenase molybdopterin binding protein	1.72399	2.89741	3.06633	0.000714962
4	Urochondra_DN35830_c0_g5_i1	Ferredoxin	-1.34903	-3.03931	-3.69322	0.00281273
5	Urochondra_DN34936_c0_g1_i4	Ferredoxin-6	3.63126	5.85777	6.80711	0.00380574
6	Urochondra_DN30355_c1_g1_i1	Photosystem II core complex proteins psbY	-1.19911	-2.66036	-2.52111	0.00419145
7	Urochondra_DN30355_c1_g1_i2	Predicted protein (Fragment)	-1.3032	-2.54343	-2.42736	0.0059477
8	Urochondra_DN37868_c0_g1_i1	Pco070235b	1.58565	2.40868	2.70373	0.00699909
9	Urochondra_DN36836_c2_g1_i6	Triosephosphate isomerase	1.60334	1.77048	2.32827	0.00919065
10	Urochondra_DN35597_c2_g8_i3	Ferredoxin--NADP reductase, chloroplastic (FNR) (EC 1.18.1.2)	-1.0347	-2.4871	-2.37863	0.0103963
11	Urochondra_DN37374_c3_g1_i3	Oxygen-evolving enhancer protein 3-1, chloroplastic	-1.0666	-3.13262	-3.18498	0.0129715
12	Urochondra_DN36836_c2_g1_i4	50S ribosomal protein L33, chloroplastic	1.16555	1.59021	2.54344	0.013435
13	Urochondra_DN37868_c1_g1_i7	Glyceraldehyde-3-phosphate dehydrogenase	1.08699	1.25514	1.75382	0.0139815
14	Urochondra_DN30102_c1_g1_i1	Cytochrome f	-2.5454	-3.33664	-2.62193	0.0178075
15	Urochondra_DN65697_c0_g1_i1	Putative aldehyde oxidase-like protein	1.97504	5.04092	4.62877	0.019244
16	Urochondra_DN41095_c1_g1_i4	Cytochrome c6 chloroplastic	-1.09892	-2.50396	-1.96814	0.0202847
17	Urochondra_DN36612_c0_g1_i1	ATP synthase subunit c, chloroplastic (ATP synthase F(0) sector subunit c) (ATPase subunit III) (F-type ATPase subunit c) (F-ATPase subunit c) (Lipid-binding protein)	-2.51368	-2.56508	-2.0224	0.0223342
18	Urochondra_DN41727_c2_g2_i2	Photosystem I P700 chlorophyll a apoprotein A1 (EC 1.97.1.12) (PSI-A) (PsaA)	-1.34977	-2.44741	-2.36628	0.0248885
19	Urochondra_DN32647_c1_g2_i1	Photosystem II CP43 reaction center protein (PSII 43 kDa protein) (Protein CP-43)	-1.31411	-1.98028	-2.2596	0.0261594
20	Urochondra_DN40321_c2_g1_i2	Photosystem II reaction center W protein	-1.50672	-1.87138	-2.06624	0.0269582
21	Urochondra_DN35597_c2_g8_i4	Ferredoxin--NADP reductase, chloroplastic (FNR) (EC 1.18.1.2)	-1.50752	-1.13171	-1.37577	0.0278037
22	Urochondra_DN30355_c0_g1_i1	Photosystem II core complex protein psbY	-1.01784	-2.14592	-1.91626	0.0285621
23	Urochondra_DN40184_c0_g1_i1	Ribulose bisphosphate carboxylase small chain	1.66225	1.836	1.95872	0.0298755
24	Urochondra_DN37487_c1_g1_i3	Nine-cis-epoxycarotenoid dioxygenase5 (Viviparous-14)	5.5387	1.99304	1.05345	0.030116
25	Urochondra_DN37487_c1_g1_i1	Viviparous 14	2.77793	2.97599	3.09004	0.0304547
26	Urochondra_DN39951_c3_g1_i2	Chloroplast phytoene synthase 3	1.77239	1.64117	1.84379	0.0306929
27	Urochondra_DN37487_c1_g1_i4	Putative 9-cis-epoxycarotenoid dioxygenase	3.98311	3.43622	3.39654	0.0346037
28	Urochondra_DN37487_c1_g1_i2	9-cis-epoxycarotenoid dioxygenase NCED3, chloroplastic (OsNCED3) (EC 1.13.11.51)	3.27092	3.29145	3.42261	0.0435407
29	Urochondra_DN22664_c0_g1_i1	Transketolase, chloroplastic	1.47766	3.65037	3.93009	0.0450678
30	Urochondra_DN32783_c3_g1_i4	Aspartate aminotransferase (EC 2.6.1.1)	1.01949	1.73871	1.93652	0.0452861
31	Urochondra_DN39360_c4_g5_i1	Photosystem II 10 kDa polypeptide, chloroplastic	-1.02686	-2.05471	-2.41047	0.0454131
32	Urochondra_DN30983_c1_g3_i1	Putative aldehyde oxidase-like protein	1.65052	2.44255	2.75856	0.0456299
33	Urochondra_DN40321_c2_g1_i1	Photosystem II reaction center W protein	-1.37696	-1.74861	-1.98919	0.0465867
34	Urochondra_DN41456_c0_g1_i1	Photosystem II reaction center protein M (PSII-M)	-1.06833	-3.04417	-2.86202	0.0468722
