# Supplementary material for: de novo transcriptomic profiling of differentially expressed genes in grass halophyte Urochondra setulosa under high salinity
Source: Sci Rep. 2021 Mar 10;11:5548. doi: 10.1038/s41598-021-85220-7 (PMC7970929; doi:10.1038/s41598-021-85220-7)
Supplement: Supplementary file 4 — Supplementary Information 4. [file 41598_2021_85220_MOESM4_ESM.xlsx]

## Sheet: Sheet1
			de novo transcriptomic profiling of differentially expressed genes in grass halophyte Urochondra setulosa under high salinity
	Supplementary table 4: DEGs involved in the MAPK pathway in U. setulosa
			log2 fold change
S.No.	Transcript ID	Protein Name	30 dS/m	40 dS/m	50 dS/m	P-Value
1	Urochondra_DN38524_c0_g1_i2	p2C49	2.73305	3.65749	3.37427	0.000242781
2	Urochondra_DN38507_c3_g2_i2	AP2-EREBP-type transcription factor (Fragment)	6.4056	3.86359	4.78499	0.00026081
3	Urochondra_DN38524_c0_g1_i1	p2C49	2.93826	3.63676	3.32512	0.000322979
4	Urochondra_DN38021_c2_g2_i1	Pathogenesis-related 1a	-1.87342	-3.90229	-5.44758	0.000471845
5	Urochondra_DN36592_c1_g2_i1	Chitinase 2	1.35643	4.06789	3.23862	0.000563915
6	Urochondra_DN29095_c0_g1_i1	PYL3	-2.15335	-9.94924	-8.6366	0.00115069
7	Urochondra_DN29859_c0_g1_i1	2C-type protein phosphatase protein 16 (Orphans transcription factor) (Protein phosphatase homolog7) (Fragment)	1.43753	2.92294	2.78304	0.00157212
8	Urochondra_DN30190_c0_g2_i3	Probable protein phosphatase 2C 8 (OsPP2C08) (EC 3.1.3.16)	3.55205	5.14372	5.19929	0.00317145
9	Urochondra_DN30190_c0_g2_i2	Probable protein phosphatase 2C 8 (OsPP2C08) (EC 3.1.3.16)	3.2542	5.31222	5.4338	0.00418802
10	Urochondra_DN30926_c0_g1_i3	2C-type protein phosphatase protein (Protein phosphatase homolog9)	3.34001	3.5462	2.63805	0.0069014
11	Urochondra_DN30926_c0_g1_i2	p2C51	3.29864	3.53821	2.66218	0.00750994
12	Urochondra_DN28482_c0_g1_i1	Predicted protein	3.69496	1.65155	1.56506	0.0100549
13	Urochondra_DN38952_c6_g1_i2	Serine/threonine-protein kinase SAPK5	-1.02524	-2.19192	-2.18478	0.0114513
14	Urochondra_DN38952_c6_g1_i3	Serine/threonine-protein kinase SAPK5	-1.12301	-2.23721	-2.17464	0.0116237
15	Urochondra_DN36242_c1_g2_i2	Chitinase 11 (EC 3.2.1.14) (Pathogenesis related (PR)-3 chitinase 11)	1.02491	4.5857	4.86454	0.0116937
16	Urochondra_DN38952_c6_g1_i1	Serine/threonine-protein kinase SAPK5	-1.31087	-2.17864	-2.15561	0.0121866
17	Urochondra_DN36592_c1_g1_i1	Chitinase 8 (EC 3.2.1.14) (Class II chitinase a) (OsChia2a) (Pathogenesis related (PR)-3 chitinase 8)	-2.52293	-5.72869	-3.88773	0.0121989
18	Urochondra_DN33644_c1_g1_i6	Protein phosphatase 2C	1.28131	1.82824	2.13639	0.0134045
19	Urochondra_DN30926_c0_g1_i1	2C-type protein phosphatase protein (Protein phosphatase homolog9)	2.95034	3.33873	2.5088	0.0137274
20	Urochondra_DN33644_c1_g1_i1	Protein phosphatase 2C	1.31412	1.76156	2.08566	0.0160479
21	Urochondra_DN35391_c0_g1_i1	Ethylene-insensitive protein 2	1.17582	2.38103	2.08469	0.0163092
22	Urochondra_DN17924_c0_g1_i1	Putative calcium-binding protein CML20	-1.75005	-1.19921	-2.22324	0.0186213
23	Urochondra_DN33644_c1_g1_i2	Protein phosphatase 2C	1.15895	1.72179	2.0186	0.0191797
24	Urochondra_DN42070_c3_g7_i2	Os12g0541300 protein (Respiratory burst oxidase, putative, expressed)	-1.28744	-2.25541	-1.26844	0.0202601
25	Urochondra_DN33644_c1_g1_i5	Protein phosphatase 2C	1.10802	1.66793	1.962	0.0231088
26	Urochondra_DN36242_c1_g2_i3	Chitinase 11	1.54574	3.85681	4.15145	0.0231186
27	Urochondra_DN35391_c0_g1_i11	Ethylene-insensitive protein 2	1.12875	1.2596	2.08469	0.030894
28	Urochondra_DN7349_c0_g2_i1	Protein phosphatase homolog10	2.85715	1.71313	2.77557	0.0309404
29	Urochondra_DN34447_c4_g1_i1	serine/threonine-protein kinase SRK2I-like isoform X1	3.09673	1.42623	1.13856	0.0400916
30	Urochondra_DN38507_c3_g2_i4	Ethylene-responsive transcription factor 1B	6.61348	4.2208	4.69756	0.046398
31	Urochondra_DN39398_c1_g1_i3	OSJNBa0084K11.3 protein (Os04g0559800 protein)	1.55179	2.1091	2.09407	0.0475012
32	Urochondra_DN35164_c0_g1_i1	Putative serine/threonine-protein kinase	2.31634	1.09174	2.40263	0.0482528
33	Urochondra_DN39398_c1_g1_i2	OSJNBa0084K11.3 protein (Os04g0559800 protein)	1.53919	1.96109	2.03857	0.048448
34	Urochondra_DN40682_c0_g1_i3	FRIGIDA-like protein	2.06796	1.5339	2.28357	0.0494545
35	Urochondra_DN24090_c0_g1_i1	LRR receptor-like serine/threonine-protein kinase ERECTA	3.16214	3.26068	2.11268	0.0494837
