# Supplementary material for: de novo transcriptomic profiling of differentially expressed genes in grass halophyte Urochondra setulosa under high salinity
Source: Sci Rep. 2021 Mar 10;11:5548. doi: 10.1038/s41598-021-85220-7 (PMC7970929; doi:10.1038/s41598-021-85220-7)
Supplement: Supplementary file 5 — Supplementary Information 5. [file 41598_2021_85220_MOESM5_ESM.xlsx]

## Sheet: Sheet1
		de novo transcriptomic profiling of differentially expressed genes in grass halophyte Urochondra setulosa under high salinity
	Supplementary table 5: DEGs encoding Transcription factors in U. setulosa
			log2 fold change
S.No.	Transcript ID	Protein Name	30 dS/m	40 dS/m	50 dS/m	P-Value
1	Urochondra_DN34563_c0_g2_i2	Homeobox-leucine zipper protein ATHB-6	3.41481	2.33922	2.3748	0.000186363
2	Urochondra_DN38507_c3_g2_i2	AP2-EREBP-type transcription factor (Fragment)	6.4056	3.86359	4.78499	0.00026081
3	Urochondra_DN20208_c0_g1_i1	Putative R2R3-MYB transcription factor protein	2.65152	0.912063	0.922205	0.000773928
4	Urochondra_DN13581_c0_g2_i1	Nuclear transcription factor Y subunit B-1	4.57749	3.90074	3.21048	0.00147236
5	Urochondra_DN34372_c1_g1_i1	Putative acyl-activating enzyme 5, peroxisomal	5.27551	2.46598	1.60984	0.00171419
6	Urochondra_DN37753_c2_g1_i9	Myb-related protein Myb4	1.61766	3.13495	4.07077	0.00428084
7	Urochondra_DN38507_c3_g2_i4	Ethylene-responsive transcription factor 1B	6.61348	4.2208	4.69756	0.00639801
8	Urochondra_DN38820_c1_g1_i1	MADS-box protein 14	2.37134	2.74034	2.89359	0.00813608
9	Urochondra_DN25527_c0_g1_i1	Putative WRKY DNA-binding domain superfamily protein	4.30323	-2.15154	0.166958	0.00942568
10	Urochondra_DN41028_c1_g1_i1	Ethylene-responsive transcription factor 4	4.6381	-0.189932	0.102288	0.00971864
11	Urochondra_DN33328_c2_g1_i1	ABA-responsive protein-like (Os02g0636700 protein) (cDNA clone:J023031H22, full insert sequence)	0.673504	1.06659	1.62819	0.0126404
12	Urochondra_DN41859_c6_g2_i2	G-box binding factor 3	3.55738	2.60927	2.75467	0.0160513
13	Urochondra_DN41859_c6_g2_i1	G-box binding factor 3	2.40688	2.13421	2.0403	0.0185276
14	Urochondra_DN39291_c1_g1_i1	Putative WRKY transcription factor 40	0.310648	-7.92617	-4.49558	0.0193637
15	Urochondra_DN35213_c2_g1_i1	BTB/POZ domain-containing protein	0.433367	1.69014	2.09735	0.0223667
16	Urochondra_DN38742_c1_g2_i1	Putative Myb13 protein	2.77759	0.251999	-1.82758	0.0224397
17	Urochondra_DN39743_c3_g2_i2	Transcription factor bHLH35 (Fragment)	2.45633	1.99605	3.13216	0.028515
18	Urochondra_DN28414_c1_g1_i4	Dehydration-responsive protein-like (Os06g0687450 protein)	1.01251	2.28562	1.72871	0.0285223
19	Urochondra_DN35501_c2_g1_i2	Myb family protein-like (Os08g0225900 protein)	2.32692	4.34569	4.6527	0.0287867
20	Urochondra_DN34563_c0_g2_i1	Homeobox-leucine zipper protein ATHB-6	2.97288	1.89821	1.95657	0.0332414
21	Urochondra_DN41859_c6_g6_i3	G-box binding factor 3	5.26987	5.33386	3.19371	0.034765
22	Urochondra_DN25720_c0_g1_i1	AP2-EREBP transcription factor (Ethylene-responsive transcription factor ERF055)	3.79868	1.1156	1.91903	0.0397093
23	Urochondra_DN37740_c1_g3_i1	Transcription factor PCF5 (Fragment)	2.59041	2.10389	2.49386	0.0412171
24	Urochondra_DN32619_c5_g2_i2	Transcription factor DREB1.4	-0.846668	-2.80652	-1.72537	0.0424674
25	Urochondra_DN40505_c0_g2_i2	Os03g0181600 protein (Fragment)	3.04966	2.71884	2.26867	0.0441788
26	Urochondra_DN32856_c0_g1_i4	Putative NAC domain transcription factor superfamily protein	1.19014	-1.63	-2.13721	0.0445103
27	Urochondra_DN28414_c1_g1_i2	Dehydration-responsive protein-like (Os06g0687450 protein)	0.823017	2.4566	1.82341	0.0460462
28	Urochondra_DN25527_c1_g1_i3	Drought resistance protein	2.72208	0.363589	-2.34964	0.0481325
29	Urochondra_DN20960_c0_g1_i2	NAC domain-containing protein 73	6.71363	3.28205	3.8075	0.0499019
