# Supplementary material for: de novo transcriptomic profiling of differentially expressed genes in grass halophyte Urochondra setulosa under high salinity
Source: Sci Rep. 2021 Mar 10;11:5548. doi: 10.1038/s41598-021-85220-7 (PMC7970929; doi:10.1038/s41598-021-85220-7)
Supplement: Supplementary file 6 — Supplementary Information 6. [file 41598_2021_85220_MOESM6_ESM.xlsx]

## Sheet: Sheet1
			de novo transcriptomic profiling of differentially expressed genes in grass halophyte Urochondra setulosa under high salinity
		Supplementary table 6: DEGs encoding Transporter proteins in U. setulosa
			log2 fold change
S.No.	Transcript ID	Protein Name	30 dS/m	40 dS/m	50 dS/m	P-Value
1	Urochondra_DN36582_c0_g1_i1	Glutathione transporter	-0.529446	-3.17747	-2.61977	0.000310934
2	Urochondra_DN35029_c2_g2_i3	Citrate transporter family protein	1.68971	3.00046	3.37451	0.00429638
3	Urochondra_DN33502_c1_g1_i4	Mechanosensitive ion channel protein 6	2.2332	1.45739	1.86921	0.00479927
4	Urochondra_DN41941_c1_g5_i2	SPX domain-containing membrane protein	1.06358	1.43193	3.46753	0.0048778
5	Urochondra_DN24915_c0_g2_i1	Vacuolar cation/proton exchanger 1b	1.08962	1.37107	1.46563	0.00562419
6	Urochondra_DN28913_c0_g1_i2	Putative mitochondrial carrier YMR166C	1.47952	2.14167	1.74772	0.00602275
7	Urochondra_DN27595_c0_g1_i3	MRP-like ABC transporter (OSJNBa0035O13.14 protein)	1.49058	2.96351	3.19878	0.00690758
8	Urochondra_DN38474_c5_g4_i2	S-type anion channel SLAH3	2.89573	1.0274	2.84377	0.00745188
9	Urochondra_DN22086_c0_g1_i1	Mechanosensitive ion channel protein 8	-1.31849	-3.02602	-2.19943	0.0107761
10	Urochondra_DN28913_c0_g1_i3	Putative mitochondrial carrier YMR166C	1.03046	2.49524	2.088	0.0109998
11	Urochondra_DN41534_c0_g1_i10	Protein ZINC INDUCED FACILITATOR-LIKE 1	1.20635	1.60234	2.05245	0.0121283
12	Urochondra_DN35029_c1_g1_i1	Putative transporter arsB	1.5357	2.15011	2.28919	0.0124266
13	Urochondra_DN17599_c0_g1_i1	Cation/calcium exchanger 1	-2.38987	-2.96798	-1.74261	0.0129003
15	Urochondra_DN33341_c0_g1_i2	Nodulin-like protein (Os06g0179200 protein) (cDNA clone:J033027I22, full insert sequence)	0.278593	1.28178	1.24158	0.0137688
16	Urochondra_DN34035_c0_g1_i3	Putative mitochondrial adenine nucleotide transporter BTL1	0.393044	2.64839	3.18138	0.0140494
17	Urochondra_DN38972_c1_g1_i4	Putative sphingolipid transporter spinster-like protein 2	0.230689	1.28009	1.30374	0.0143149
18	Urochondra_DN37913_c0_g1_i4	Oligosaccharide transferase1	-0.038009	1.78029	1.77087	0.014798
20	Urochondra_DN41936_c1_g3_i4	Major facilitator superfamily antiporter, putative, expressed (Os11g0135000 protein)	1.6807	1.9985	1.77044	0.0152934
21	Urochondra_DN41314_c2_g2_i3	Mitochondrial 2-oxoglutarate/malate carrier protein	-1.04778	-4.91222	-5.44482	0.0178378
22	Urochondra_DN26198_c0_g1_i1	Putative glycerol 3-phosphate permease	0.0307014	2.00624	2.20746	0.0239672
23	Urochondra_DN30589_c0_g1_i1	Mitochondrial substrate carrier family protein	0.277927	1.33933	1.39964	0.0253911
24	Urochondra_DN21542_c0_g2_i1	Putative anion transporter 3 chloroplastic (Sialin)	-2.11636	-1.30237	-1.30103	0.0318862
25	Urochondra_DN37188_c3_g1_i5	Putative metal-nicotianamine transporter YSL5	1.15393	1.6447	1.18632	0.0355994
26	Urochondra_DN38718_c3_g3_i1	Plasma membrane Na+/H+ antiporter (SOS2)	1.14516	1.11063	1.39728	0.0366386
27	Urochondra_DN38718_c4_g3_i9	Plasma membrane Na+/H+ antiporter (SOS1)	3.21772	3.07234	3.60141	0.0368388
28	Urochondra_DN22455_c0_g1_i1	Putative metal-nicotianamine transporter YSL5	3.41439	2.05821	2.55397	0.0369808
30	Urochondra_DN31374_c0_g1_i4	Protein brittle-1 (Putative envelope ADPATP carrier protein chloroplastic)	0.315609	1.2999	1.45002	0.038707
31	Urochondra_DN39433_c0_g4_i1	Putative glycerol-3-phosphate transporter 1	1.07822	1.55365	2.06064	0.0389274
32	Urochondra_DN35637_c0_g1_i3	SPX domain-containing membrane protein	1.11875	1.79316	2.41955	0.0394133
33	Urochondra_DN40376_c0_g4_i1	K-exchanger-like protein	0.862075	1.83284	1.5756	0.0423113
34	Urochondra_DN30897_c0_g1_i1	Folate transporter	-1.02205	-1.35718	-1.82194	0.0453507
35	Urochondra_DN37939_c0_g1_i3	Adenine nucleotide transporter BT1, chloroplastic/mitochondrial	1.19555	1.49724	1.91944	0.0472976
36	Urochondra_DN19732_c0_g1_i1	Putative glycerol 3-phosphate permease	-2.64585	-2.45441	-2.22298	0.0476683
37	Urochondra_DN30212_c1_g1_i1	Calcium-binding mitochondrial carrier protein SCaMC-2-B	2.8031	2.14687	3.64993	0.0476936
38	Urochondra_DN5322_c1_g1_i1	Os04g0209200 protein (Fragment)	3.86061	4.60275	5.16232	0.0483774
39	Urochondra_DN4026_c0_g1_i1	Magnesium/proton exchanger 1	-0.0374611	0.26699	1.5441	0.0490184
41	Urochondra_DN36752_c0_g1_i2	Mechanosensitive ion channel protein 1 mitochondrial	1.33749	2.51959	2.89704	0.0491709
