# Supplementary material for: de novo transcriptomic profiling of differentially expressed genes in grass halophyte Urochondra setulosa under high salinity
Source: Sci Rep. 2021 Mar 10;11:5548. doi: 10.1038/s41598-021-85220-7 (PMC7970929; doi:10.1038/s41598-021-85220-7)
Supplement: Supplementary file 7 — Supplementary Information 7. [file 41598_2021_85220_MOESM7_ESM.xlsx]

## Sheet: Sheet1
			de novo transcriptomic profiling of differentially expressed genes in grass halophyte Urochondra setulosa under high salinity
	Supplementary table 7: DEGs encoding cell wall modifying proteins in U. setulosa
			log2 fold change
S.No.	Transcript ID	Protein Name	30 dS/m	40 dS/m	50 dS/m	P-Value
1	Urochondra_DN41141_c4_g3_i2	Xyloglucan endotransglucosylase/hydrolase (EC 2.4.1.207)	-0.907418	-4.82883	-4.48289	0.000111024
2	Urochondra_DN42285_c4_g3_i5	Cellulase	-0.976586	-4.43	-4.2	0.000169443
3	Urochondra_DN32885_c7_g1_i2	Ras-related protein RABA3 (Ras-related protein Rab11A)	-0.00811935	-3.34938	-3.55803	0.000183141
4	Urochondra_DN38305_c2_g1_i7	Wall-associated kinase	-1.10522	-6.65103	-4.07123	0.000417955
5	Urochondra_DN32087_c0_g1_i2	Galactoside 2-alpha-L-fucosyltransferase	0.26	-3.12	-2.7	0.000703333
6	Urochondra_DN33727_c0_g1_i1	Pectinesterase (EC 3.1.1.11)	0.52	1.48	3.38	0.000904684
7	Urochondra_DN36255_c3_g1_i1	Laccase (EC 1.10.3.2)	7.07786	6.19772	6.45618	0.00103508
8	Urochondra_DN25028_c0_g1_i1	Glycine-rich protein	1.03233	-2.76612	-3.49048	0.00148222
9	Urochondra_DN42411_c2_g1_i1	Phenylalanine ammonia-lyase (EC 4.3.1.24)	4.04618	2.82316	3.53256	0.00252534
10	Urochondra_DN29442_c0_g1_i1	Polygalacturonase	-0.155327	-7.2671	-10.2811	0.00757626
11	Urochondra_DN35185_c0_g2_i3	Cinnamoyl-CoA reductase 1 (Fragment)	0.80252	1.74902	2.70986	0.00848062
12	Urochondra_DN6193_c0_g1_i1	Putative arabinogalactan protein	1.2136	-4.83603	-5.85115	0.00937175
13	Urochondra_DN34582_c4_g1_i1	Peroxidase (EC 1.11.1.7)	-0.0366707	2.14137	2.19419	0.0110674
14	Urochondra_DN36592_c2_g3_i1	Endochitinase	0.191006	2.959	4.11216	0.0116881
15	Urochondra_DN40272_c2_g1_i1	Cellulose synthase (EC 2.4.1.12)	7.28128	3.76186	4.67483	0.0131382
16	Urochondra_DN23105_c0_g1_i1	Peroxidase (EC 1.11.1.7)	-0.984841	-2.08864	-1.89387	0.0135786
17	Urochondra_DN41141_c4_g4_i1	Xyloglucan endotransglucosylase/hydrolase (EC 2.4.1.207)	1.30831	-5.85493	-7.11248	0.0135838
18	Urochondra_DN40536_c0_g5_i1	Os01g0364100 protein (Putative wall-associated kinase 4)	-1.63	-2.71129	-2.95203	0.0149236
19	Urochondra_DN23105_c0_g1_i2	Peroxidase (EC 1.11.1.7)	-1.26638	-2.05459	-1.87126	0.015689
20	Urochondra_DN38857_c0_g1_i5	Probable mannan synthase 3 (EC 2.4.1.-)	3.6195	2.28236	3.12	0.0203957
21	Urochondra_DN39565_c0_g1_i1	Hexosyltransferase (EC 2.4.1.-)	0.68	2.53	2.62	0.0235004
22	Urochondra_DN62069_c0_g1_i1	Phenylalanine ammonia-lyase (EC 4.3.1.24)	4.16615	1.75803	1.60648	0.0250709
23	Urochondra_DN36592_c2_g1_i1	Chitinase 8 (EC 3.2.1.14) (Class II chitinase a) (OsChia2a) (Pathogenesis related (PR)-3 chitinase 8)	1.58755	3.28	4.15392	0.0253008
24	Urochondra_DN40296_c4_g2_i12	Beta-galactosidase 15 (Lactase 15) (EC 3.2.1.23)	1.26	3.1	3.56	0.0304828
25	Urochondra_DN23874_c0_g1_i2	Putative polygalacturonase	3.15	1.97	1.93	0.0347249
26	Urochondra_DN16753_c0_g2_i1	Expansin 45 (Expansin 48) (Expansin 72)	0.539567	2.54819	2.55	0.038467
27	Urochondra_DN31628_c0_g1_i5	Expansin	2.95889	1.92262	4.13989	0.0414417
28	Urochondra_DN39729_c0_g11_i2	Pectinesterase (EC 3.1.1.11)	0.4	1.7	2.03	0.0451213
29	Urochondra_DN31628_c0_g1_i1	Expansin	3.86026	3.80827	3.43584	0.045496
